# Supplementary material for: Genomic Insights of “Candidatus Nitrosocaldaceae” Based on Nine New Metagenome-Assembled Genomes, Including “Candidatus Nitrosothermus” Gen Nov. and Two New Species of “Candidatus Nitrosocaldus”
Source: Front Microbiol. 2021 Jan 8;11:608832. doi: 10.3389/fmicb.2020.608832 (PMC7819960; doi:10.3389/fmicb.2020.608832)
Supplement: Supplementary file 1 [file Data_Sheet_1.xlsx]

## Sheet: ST1
Table S1 Detailed information of published AOA used in this study.
TaxonID or Accession number	Project number	Organism name	Source type	Isolation source	Taxonomy	Genome size (Mp)	Completenessa (%)	Contaminationa (%)	Reference
RFIP00000000.1	PRJNA392119	Thaumarchaeota archaeon J079	Metagenomic assembly	Japanese hot springs	Archaea; Thaumarchaeota; unclassified; unclassified; unclassified; unclassified	1.06024	84.43	2.5	Ward, L. M., Idei, A., Nakagawa, M., Ueno, Y., Fischer, W. W., McGlynn, S. E. (2019). Geochemical and metagenomic characterization of Jinata Onsen, a Proterozoic-analog hot spring, reveals novel microbial diversity including iron-tolerant phototrophs and thermophilic lithotrophs. Microbes. Environ. ME19017.
2788500263	Gp0307780	Candidatus Nitrosocaldus islandicus	Cultured	Hot spring biofilm in Graendalur valley, Iceland	Archaea; Thaumarchaeota; Nitrososphaeria; Candidatus Nitrosocaldales; Candidatus Nitrosocaldaceae; Candidatus Nitrosocaldus	1.54247	99.03	0	Daebeler, A., Herbold, C. W., Vierheilig, J., Sedlacek, C. J., Pjevac, P., Albertsen, M., et al. (2018). Cultivation and genomic analysis of “Candidatus Nitrosocaldus islandicus,” an obligately thermophilic, ammonia-oxidizing Thaumarchaeon from a hot spring biofilm in Graendalur Valley, Iceland. Front. Microbiol. 9:193.
LT981265.1	PRJEB24312	Candidatus Nitrosocaldus cavascurensis SCU2	Cultured	Terrestrial hot spring, Ischia, Terme di Cavascura, Italy	Archaea; Thaumarchaeota; Nitrososphaeria; Candidatus Nitrosocaldales; Candidatus Nitrosocaldaceae; Candidatus Nitrosocaldus	1.50422	99.03	0	Abby, S. S., Melcher, M., Kerou, M., Krupovic, M., Stieglmeier, M., Rossel, C., et al. (2018). Candidatus Nitrosocaldus cavascurensis, an Ammonia Oxidizing, Extremely Thermophilic Archaeon with a Highly Mobile Genome. Front. Microbiol. 9:28.
2786546487	Gp0115932	Thaumarchaeota archaeon SAT137	Metagenomic assembly	Global Oceans - TOBG MAGs, TARA_018	Archaea; Thaumarchaeota; unclassified; unclassified; unclassified; unclassified	1.39206	86.33	1.94	Tully, B. J., Graham, E. D., and Heidelberg, J. F. (2018). The reconstruction of 2,631 draft metagenome-assembled genomes from the global oceans. Scientific data 5:170203.
DACA00000000.1	PRJNA348753	Nitrososphaerales archaeon UBA213	Metagenomic assembly	Saline water	Archaea; Thaumarchaeota; Nitrososphaeria; Nitrososphaerales; unclassified; unclassified	1.17784	86.83	0.97	Parks, D. H., Rinke, C., Chuvochina, M., Chaumeil, P. A., Woodcroft, B. J., Evans, P. N., et al. (2017) Recovery of nearly 8,000 metagenome-assembled genomes substantially expands the tree of life. Nat. Microbiol. 2, 1533-1542.
2657244923	Gp0044256	Nitrosocosmicus oleophilus MY3	Cultured	Contaminated soil, New York, USA	Archaea; Thaumarchaeota; Nitrososphaeria; Nitrososphaerales; Nitrososphaeraceae; Candidatus Nitrosocosmicus;	3.27178	98.06	0.97	Jung, M. Y., Kim, J. G., Sinninghe Damsté, J. S., Rijpstra, W. I. C., Madsen, E. L., Kim, S. J., et al. (2016). A hydrophobic ammonia‐oxidizing archaeon of the Nitrosocosmicus clade isolated from coal tar‐contaminated sediment. Environmental microbiology reports, 8, 983-992.
2718217702	Gp0203412	Candidatus Nitrosocosmicus exaquare G61	Cultured	Industrial wastewater from municipal WWTP, Guelph, Ontario, Canada	Archaea; Thaumarchaeota; Nitrososphaeria; Nitrososphaerales; Nitrososphaeraceae; Candidatus Nitrosocosmicus	2.85127	99.03	2.91	Sauder, L. A., Albertsen, M., Engel, K., Schwarz, J., Nielsen, P. H., Wagner, M., and Neufeld, J. D. (2017). Cultivation and characterization of Candidatus Nitrosocosmicus exaquare, an ammonia-oxidizing archaeon from a municipal wastewater treatment system. ISME J. 11, 1142-1157.
RPPA00000000.1	PRJNA330672	Nitrosopumilales archaeon maxbin2.0118	Metagenomic assembly	The Prairie Pothole Region	Archaea; Thaumarchaeota; Nitrosopumilales; Nitrosopumilaceae; unclassified	2.55474	87.54	9.71	Martins, P. D., Danczak, R. E., Roux, S., Frank, J., Borton, M. A., Wolfe, R. A., and Wilkins, M. J. (2018). Viral and metabolic controls on high rates of microbial sulfur and carbon cycling in wetland ecosystems. Microbiome 6, 1-17.
2698536741	Gp0138857	unclassified Thaumarchaeota archaeon bin19	Metagenomic assembly	Desert surface soil, Robinson Ridge, Antarctica	Archaea; Thaumarchaeota; unclassified; unclassified; unclassified; unclassified	3.78556	98.06	3.88	-
2585427612	Gp0016280	Nitrososphaera viennensis EN76	Cultured	Soil, Vienna, Austria	Archaea; Thaumarchaeota; Nitrososphaeria; Nitrososphaerales; Nitrososphaeraceae; Nitrososphaera	2.41083	100	0.97	Stieglmeier, M., Klingl, A., Alves, R. J., Rittmann, S. K. M., Melcher, M., Leisch, N., and Schleper, C. (2014). Nitrososphaera viennensis gen. nov., sp. nov., an aerobic and mesophilic, ammonia-oxidizing archaeon from soil and a member of the archaeal phylum Thaumarchaeota. Int. J. Syst. Evol. Microbiol. 64, 2738-2752.
2585427666	Gp0101166	Candidatus Nitrososphaera evergladensis SR1	Cultured	Evergrades soil, Gainesville, Florida, USA	Archaea; Thaumarchaeota; Nitrososphaeria; Nitrososphaerales; Nitrososphaeraceae; Nitrososphaera;	2.81751	100	2.91	Zhalnina, K. V., Dias, R., Leonard, M. T., de Quadros, P. D., Camargo, F. A., Drew, J. C., et al. (2014). Genome sequence of Candidatus Nitrososphaera evergladensis from group I. 1b enriched from Everglades soil reveals novel genomic features of the ammonia-oxidizing archaea. PLos one, 9: e101648.
2510065023	Gp0005097	Candidatus Nitrososphaera gargensis Ga9.2	Cultured	Hot spring in the Baikai rift zone, Russia	Archaea; Thaumarchaeota; Nitrososphaeria; Nitrososphaerales; Nitrososphaeraceae; Nitrososphaera	2.70246	100	2.91	Spang, A., Poehlein, A., Offre, P., Zumbrägel, S., Haider, S., Rychlik, N., and Böhm, C. (2012). The genome of the ammonia‐oxidizing Candidatus Nitrososphaera gargensis: insights into metabolic versatility and environmental adaptations. Environmental microbiology. 14, 3122-3145.
2775506854	Gp0301984	Nitrosotalea bavarica SbT1	Cultured	Fen, Germany	Archaea; Thaumarchaeota; unclassified; unclassified; unclassified; Candidatus Nitrosotalea	1.48121	97.57	1.94	Herbold, C. W., Lehtovirta‐Morley, L. E., Jung, M. Y., Jehmlich, N., Hausmann, B., Han, P., and Prosser, J. I. (2017). Ammonia‐oxidising archaea living at low pH: Insights from comparative genomics. Environmental microbiology. 19, 4939-4952.
2757320681	Gp0260610	Candidatus Nitrosotalea devanaterra NDEV1	Cultured	Agricultural soil, Craibstone Estate, Scotland's Rural College, Aberdeen	Archaea; Thaumarchaeota; unclassified; unclassified; unclassified; Candidatus Nitrosotalea	1.72167	98.54	0	Lehtovirta-Morley, L. E., Stoecker, K., Vilcinskas, A., Prosser, J. I., and Nicol, G. W. (2011). Cultivation of an obligate acidophilic ammonia oxidizer from a nitrifying acid soil. Proc. Natl. Acad. Sci. U.S.A. 108, 15892-15897.
2775506851	Gp0301985	Nitrosotalea okcheonensis CS NCS1	Cultured	A soil contaminated with acid mineage drainage water, Korean	Archaea; Thaumarchaeota; unclassified; unclassified; unclassified; Candidatus Nitrosotalea	1.8812	99.51	0	Herbold, C. W., Lehtovirta‐Morley, L. E., Jung, M. Y., Jehmlich, N., Hausmann, B., Han, P., and Prosser, J. I. (2017). Ammonia‐oxidising archaea living at low pH: Insights from comparative genomics. Environmental microbiology. 19, 4939-4952.
FRFC00000000.1	PRJEB15449	Candidatus Nitrosotalea sinensis Nd2 NSIN	Cultured	A acidic paddy soil, Guangdong, China	Archaea; Thaumarchaeota; unclassified; unclassified; unclassified; Candidatus Nitrosotalea	1.52402	99.51	0.97	Herbold, C. W., Lehtovirta‐Morley, L. E., Jung, M. Y., Jehmlich, N., Hausmann, B., Han, P., and Prosser, J. I. (2017). Ammonia‐oxidising archaea living at low pH: Insights from comparative genomics. Environmental microbiology. 19, 4939-4952.
MNED00000000.1	PRJNA297196	Thaumarchaeota archaeon 13_1_40CM_38_12	Metagenomic assembly	Soil sample from Angelo meadow plot 1 40cm depth in CA, USA	Archaea; Thaumarchaeota; unclassified; unclassified; unclassified; unclassified	1.15258	85.11	0.97	Butterfield, C. N., Li, Z., Andeer, P. F., Spaulding, S., Thomas, B. C., Singh, A., and Northen, T. (2016). Proteogenomic analyses indicate bacterial methylotrophy and archaeal heterotrophy are prevalent below the grass root zone. PeerJ 4:e2687.
MNFZ00000000.1	PRJNA297196	Thaumarchaeota archaeon 13_1_40CM_3_38_6	Metagenomic assembly	Soil sample from Angelo meadow plot 1 40cm depth in CA, USA	Archaea; Thaumarchaeota; unclassified; unclassified; unclassified; unclassified	1.38381	83.17	4.85	Butterfield, C. N., Li, Z., Andeer, P. F., Spaulding, S., Thomas, B. C., Singh, A., and Northen, T. (2016). Proteogenomic analyses indicate bacterial methylotrophy and archaeal heterotrophy are prevalent below the grass root zone. PeerJ 4:e2687.
MNFB00000000.1	PRJNA297196	Thaumarchaeota archaeon 13_1_40CM_4_38_7	Metagenomic assembly	Soil sample from Angelo meadow plot 1 40cm depth in CA, USA	Archaea; Thaumarchaeota; unclassified; unclassified; unclassified; unclassified	1.31663	80.91	0	Butterfield, C. N., Li, Z., Andeer, P. F., Spaulding, S., Thomas, B. C., Singh, A., and Northen, T. (2016). Proteogenomic analyses indicate bacterial methylotrophy and archaeal heterotrophy are prevalent below the grass root zone. PeerJ 4:e2687.
2579779048	Gp0044255	Thaumarchaeota archaeon MY2	Cultured	Deep oligotrophic soil horizon, South Korea	Archaea; Thaumarchaeota; unclassified; unclassified; unclassified; Candidatus Nitrosotenuis	1.6813	99.03	0.97	Jung, M. Y., Park, S. J., Kim, S. J., Kim, J. G., Damsté, J. S. S., Jeon, C. O., and Rhee, S. K. (2014). A mesophilic, autotrophic, ammonia-oxidizing archaeon of thaumarchaeal group I. 1a cultivated from a deep oligotrophic soil horizon. Appl. Environ. Microbiol. 80, 3645-3655.
2619619229	Gp0101110	Candidatus Nitrosotenuis uzonensis	Cultured	Water and sediment from a terrestrial thermal spring in Kamchatka peninsula (Russia)	Archaea; Thaumarchaeota; unclassified; unclassified; unclassified; unclassified	1.56033	100	0.97	Lebedeva, E. V., Hatzenpichler, R., Pelletier, E., Schuster, N., Hauzmayer, S., Bulaev, A, and Le Paslier, D. (2013). Enrichment and genome sequence of the group I. 1a ammonia-oxidizing archaeon “Ca. Nitrosotenuis uzonensis” representing a clade globally distributed in thermal habitats. PLos one 8:e80835.
2630968650	Gp0118376	Thaumarchaeota archaeon SAT1	Cultured	Activated sludge in a WWTP, Tianjin, China	Archaea; Thaumarchaeota; unclassified; unclassified; unclassified; Candidatus Nitrosotenuis	1.5451	100	1.94	Li, Y., Ding, K., Wen, X., Zhang, B., Shen, B., and Yang, Y. (2016). A novel ammonia-oxidizing archaeon from wastewater treatment plant: Its enrichment, physiological and genomic characteristics. Scientific reports 6, 1-11.
2651869505	Gp0121165	Candidatus Nitrosotenuis aquarius AQ6f	Population enrichment	A low-salinity freshwater aquarium biofilter, China	Archaea; Thaumarchaeota; unclassified; unclassified; unclassified; Candidatus Nitrosotenuis	1.61858	99.68	1.94	Sauder, L. A., Engel, K., Lo, C. C., Chain, P., and Neufeld, J. D. (2018). “Candidatus Nitrosotenuis aquarius,” an Ammonia-Oxidizing Archaeon from a Freshwater Aquarium Biofilter. Appl. Environ. Microbiol. 84: e01430-18
DAMC00000000.1	PRJNA348753	Nitrosopumilales archaeon UBA218	Metagenomic assembly	Water, Amazon River, Brazil	Archaea; Thaumarchaeota; unclassified; Nitrosopumilales; unclassified; unclassified	0.964612	81.91	0	Parks, D. H., Rinke, C., Chuvochina, M., Chaumeil, P. A., Woodcroft, B. J., Evans, P. N., et al. (2017) Recovery of nearly 8,000 metagenome-assembled genomes substantially expands the tree of life. Nat. Microbiol. 2, 1533-1542.
LDXL00000000.1	PRJNA262935	Thaumarchaeota archaeon CSP1-1	Metagenomic assembly	Sediment at 5m depth from Rifle, Colorado, USA	Archaea; Thaumarchaeota; unclassified; unclassified; unclassified; unclassified	1.2955	99.03	0	Hug, L. A., Thomas, B. C., Sharon, I., Brown, C. T., Sharma, R., Hettich, R. L., and Banfield, J. F. (2016). Critical biogeochemical functions in the subsurface are associated with bacteria from new phyla and little studied lineages. Environ. Microbiol. 18, 159-173.
DP000238.1	PRJNA202	Cenarchaeum symbiosum A	Metagenomic assembly	Marine sponge associated, 10-20 meters below sea level off the coast of Santa Barbara, CA, USA	Archaea; Thaumarchaeota; Cenarchaeales; Cenarchaeaceae; Cenarchaeum	1.95035	99.03	0	Hallam, S. J., Konstantinidis, K. T., Putnam, N., Schleper, C., Watanabe, Y. I., Sugahara, J., and DeLong, E. F. (2006). Genomic analysis of the uncultivated marine crenarchaeote Cenarchaeum symbiosum. Proc. Natl. Acad. Sci. U.S.A. 103, 18296-18301.
RHFA00000000.1	PRJNA495396	Thaumarchaeota archaeon S13	Metagenomic assembly	The sponge environmental specialist and generalist	Archaea; Thaumarchaeota; unclassified; unclassified; unclassified; unclassified	1.3066	86.41	0	Zhang, S., Song, W., Wemheuer, B., Reveillaud, J., Webster, N., and Thomas, T. (2019). Comparative Genomics Reveals Ecological and Evolutionary Insights into Sponge-Associated Thaumarchaeota. Msystems 4: e00288-19.
2502545036	Gp0005484	Candidatus Nitrosopumilus sp. BD31	Cultured	Marine sediment in San Francisco Bay Estuary	Archaea; Thaumarchaeota; unclassified; Nitrosopumilales; Nitrosopumilaceae; Candidatus Nitrosopumilus	1.67303	98.54	0	Mosier, A. C., Allen, E. E., Kim, M., Ferriera, S., and Francis, C. A. (2012a). Genome sequence of “Candidatus Nitrosopumilus salaria” BD31, an ammonia-oxidizing archaeon from the San Francisco Bay estuary. J. Bacteriol. 194, 2121–2122.
CM001158.1	PRJNA52465	Candidatus Nitrosarchaeum limnium SFB1	Cultured	Low-salinity sediments in San Francisco Bay	Archaea; Thaumarchaeota; Nitrosopumilales; Nitrosopumilaceae; Nitrosoarchaeum	1.6906	98.06	0	Blainey, P. C., Mosier, A. C., Potanina, A., Francis, C. A., and Quake, S. R. (2011). Genome of a low-salinity ammonia-oxidizing archaeon determined by single-cell and metagenomic analysis. PLoS ONE 6:e16626.
2537561915	Gp0006792	Nitrosoarchaeum limnia BG20	Metagenomic assembly	Surficial sediments beneath a 12-ft water column from Coastal/estuarine sediments San Francisco Bay Estuary	Archaea; Thaumarchaeota; unclassified; Nitrosopumilales; Nitrosopumilaceae; Nitrosarchaeum	1.7696	99.03	5.83	Mosier, A. C., Allen, E. E., Kim, M., Ferriera, S., and Francis, C. A. (2012). Genome Sequence of “Candidatus Nitrosoarchaeum limnia” BG20, a low-salinity ammonia-oxidizing archaeon from the San Francisco Bay estuary. J. Bacteriol. 194, 2119–2120.
NSIR00000000.1	PRJNA396997	Nitrosarchaeum sp. Baikal-G1	Metagenomic assembly	Lake Baikal	Archaea; Thaumarchaeota; unclassified; Nitrosopumilales; Nitrosopumilaceae; Nitrosarchaeum	1.13846	99.03	1.94	Cabello-Yeves, P. J., Zemskaya, T. I., Rosselli, R., Coutinho, F. H., Zakharenko, A. S., Blinov, V. V., et al. (2018). Genomes of novel microbial lineages assembled from the sub-ice waters of lake baikal. Appl. Environ. Microbiol. 84:e2132-17.
BGOU00000000.1	PRJDB6656	Nitrosarchaeum sp. BD3	Metagenomic assembly	Freshwater microbiome of Lake Biwa, Japan	Archaea; Thaumarchaeota; unclassified; Nitrosopumilales; Nitrosopumilaceae; Nitrosarchaeum	1.39476	98.54	1.94	Hiraoka, S., Okazaki, Y., Anda, M., Toyoda, A., Nakano, S., and Iwasaki, W. (2019). Metaepigenomic analysis reveals the unexplored diversity of DNA methylation in an environmental prokaryotic community. Nat. Commun. 10:159.
AFPU01000001.1	PRJNA67913	Candidatus Nitrosoarchaeum koreensis MY1	Cultured	Isolated from an enrichment culture of a soil sample from the rhizosphere, Caragana sinica	Archaea; Thaumarchaeota; Nitrosopumilales; Nitrosopumilaceae; Candidatus Nitrosoarchaeum	1.53322	100	0	Kim, B. K., Jung, M. Y., Yu, D. S., Park, S. J., Oh, T. K., Rhee, S. K., et al. (2011). Genome sequence of an ammonia-oxidizing Soil archaeon, “Candidatus Nitrosoarchaeum koreensis” MY1. J. Bacteriol. 193, 5539–5540.
PFTD00000000.1	PRJNA362739	Nitrosopumilales archaeon CG_4_9_14_0_8_um_filter_34_10	Metagenomic assembly	Sandstone-hosted aquifers, Crystal Geyser 2014	Archaea; Thaumarchaeota; unclassified; Nitrosopumilales; unclassified; unclassified	1.56078	93.95	1.94	Probst, A. J., Ladd, B., Jarett, J. K., Geller-Mcgrath, D. E., Sieber, C. M. K., Emerson, J. B., et al. (2018). Differential depth distribution of microbial function and putative symbionts through sediment-hosted aquifers in the deep terrestrial subsurface. Nat. Microbiol. 3, 328–336.
PFLV00000000.1	PRJNA362739	Nitrosopumilales archaeon CG_4_10_14_0_8_um_filter_34_8	Metagenomic assembly	Sandstone-hosted aquifers, Crystal Geyser 2014	Archaea; Thaumarchaeota; unclassified; Nitrosopumilales; unclassified; unclassified	1.56932	84.63	0.56	Probst, A. J., Ladd, B., Jarett, J. K., Geller-Mcgrath, D. E., Sieber, C. M. K., Emerson, J. B., et al. (2018). Differential depth distribution of microbial function and putative symbionts through sediment-hosted aquifers in the deep terrestrial subsurface. Nat. Microbiol. 3, 328–336.
LFEY00000000.1	PRJNA279271	Thaumarchaeota archaeon casp-thauma3	Metagenomic assembly	Capian Sea near Babolsar in Iran	Archaea; Thaumarchaeota; unclassified; unclassified; unclassified; unclassified	1.16459	94.17	0	Mehrshad, M., Amoozegar, M. A., Ghai, R., Shahzadeh Fazeli, S. A., and Rodriguez-Valera, F. (2016). Genome reconstruction from metagenomic data sets reveals novel microbes in the brackish waters of the Caspian Sea. Appl. Environ. Microbiol. 82, 1599–1612.
UYNY00000000.1	PRJEB29556	Nitrosopumilaceae archaeon IBTHAUMO2	Metagenomic assembly	The thaumarchaeal symbiont of the marine sponge Ianthella basta	Archaea; Thaumarchaeota; unclassified; Nitrosopumilales; Nitrosopumilaceae; unclassified	1.90418	99.03	0.97	Moeller, F. U., Webster, N. S., Herbold, C. W., Behnam, F., Domman, D., Albertsen, M., and Rattei, T. (2019). Characterization of a thaumarchaeal symbiont that drives incomplete nitrification in the tropical sponge Ianthella basta. Environ. Microbiol. 21, 3831-3854.
RHFC00000000 .1	PRJNA495396	Nitrosopumilus sp. H8	Metagenomic assembly	The sponge environmental specialist and generalist	Archaea; Thaumarchaeota; unclassified; Nitrosopumilales; Nitrosopumilaceae; Nitrosopumilus	1.13017	89.16	0	Zhang, S., Song, W., Wemheuer, B., Reveillaud, J., Webster, N., and Thomas, T. (2019). Comparative Genomics Reveals Ecological and Evolutionary Insights into Sponge-Associated Thaumarchaeota. Msystems 4: e00288-19.
RHFB00000000.1	PRJNA495396	Nitrosopumilus sp. H13	Metagenomic assembly	The sponge environmental specialist and generalist	Archaea; Thaumarchaeota; unclassified; Nitrosopumilales; Nitrosopumilaceae; Nitrosopumilus	1.12188	89.81	0.07	Zhang, S., Song, W., Wemheuer, B., Reveillaud, J., Webster, N., and Thomas, T. (2019). Comparative Genomics Reveals Ecological and Evolutionary Insights into Sponge-Associated Thaumarchaeota. Msystems 4: e00288-19.
RHFE00000000 .1	PRJNA495396	Nitrosopumilus sp. B06	Metagenomic assembly	The sponge environmental specialist and generalist	Archaea; Thaumarchaeota; unclassified; Nitrosopumilales; Nitrosopumilaceae; Nitrosopumilus	1.24564	91.75	0.97	Zhang, S., Song, W., Wemheuer, B., Reveillaud, J., Webster, N., and Thomas, T. (2019). Comparative Genomics Reveals Ecological and Evolutionary Insights into Sponge-Associated Thaumarchaeota. Msystems 4: e00288-19.
RHFD00000000.1	PRJNA495396	Nitrosopumilus sp. D6	Metagenomic assembly	The sponge environmental specialist and generalist	Archaea; Thaumarchaeota; unclassified; Nitrosopumilales; Nitrosopumilaceae; Nitrosopumilus	1.11686	92.23	0	Zhang, S., Song, W., Wemheuer, B., Reveillaud, J., Webster, N., and Thomas, T. (2019). Comparative Genomics Reveals Ecological and Evolutionary Insights into Sponge-Associated Thaumarchaeota. Msystems 4: e00288-19.
2518645532	Gp0025903	Candidatus Nitrosopumilus koreensis AR1	Cultured	Marine sediment, Svalbard, the Arctic Circle	Archaea; Thaumarchaeota; unclassified; Nitrosopumilales; Nitrosopumilaceae; Nitrosopumilus	1.56399	94.66	0	Park, S.-J., Kim, J.-G., Jung, M.-Y., Kim, S.-J., Cha, I.-T., Kwon, K., et al. (2012). Draft genome sequence of an ammonia-oxidizing archaeon,“Candidatus Nitrosopumilus koreensis” AR1, from marine sediment. J. Bacteriol. 194,k6940–6941.
2548876507	Gp0011540	Nitrosopumilus sp. SJ	Cultured	Marine sediment, the East Sea, South Korea	Archaea; Thaumarchaeota; unclassified; Nitrosopumilales; Nitrosopumilaceae; Nitrosopumilus	1.57435	96.12	0	Park, S. J., Ghai, R., Martín-Cuadrado, A. B., Rodríguez-Valera, F., Chung, W. H., Kwon, K., et al. (2014). Genomes of two new ammonia-oxidizing archaea enriched from deep marine sediments. PLoS ONE 9:e96449.
2627853696	Gp0117538	Candidatus Nitrosopumilus piranensis D3C	Cultured	Coastal surface water of the northern Adriatic Sea, off the coast of Piran, Slovenia	Archaea; Thaumarchaeota; unclassified; Nitrosopumilales; Nitrosopumilaceae; Nitrosopumilus	1.63372	100	0.97	Bayer, B., Vojvoda, J., Offre, P., Alves, R. J., Elisabeth, N. H., Garcia, J. A., et al. (2016). Physiological and genomic characterization of two novel marine thaumarchaeal strains indicates niche differentiation. ISME J. 10, 1051–1063.
CP000866.1	PRJNA19265	Nitrosopumilus maritimus SCM1	Cultured	Gravel from a tropical marine tank at the Seattle Aquarium	Archaea; Thaumarchaeota; unclassified; Nitrosopumilales; Nitrosopumilaceae; Nitrosopumilus	1.56904	100	0.97	Walker, C. B., de la Torre, J. R., Klotz, M. G., Urakawa, H., Pinel, N., Arp, D. J., Brochier-Armanet, C., Chain, P. S. G., Chan, P. P., Gollabgir, A., Hemp, J., Hügler, M., Karr, E. A., Könneke, M., Shin, M., Lawton, T. J., Lowe, T., Martens-Habbena, W., Sayavedra-Soto, L. A., Lang, D., Sievert, S. M., Rosenzweig, A. C., Manning, G., and Stahl, D. A. (2010). Nitrosopumilus maritimus genome revea…
REGH00000000.1	PRJNA397176	Nitrosopumilus sp. GoM_MAG4	Metagenomic assembly	Northern Gulf of Mexico Hypoxic Zone	Archaea; Thaumarchaeota; unclassified; Nitrosopumilales; Nitrosopumilaceae; Nitrosopumilus	1.20808	95	1.94	Kitzinger, K., Padilla, C. C., Marchant, H. K., Hach, P. F., Herbold, C. W., Kidane, A. T., et al. (2019). Cyanate and urea are substrates for nitrification by Thaumarchaeota in the marine environment. Nature microbiology. 4, 234-243.
REGJ00000000.1	PRJNA397176	Nitrosopumilus sp. GoM_MAG5	Metagenomic assembly	Northern Gulf of Mexico Hypoxic Zone	Archaea; Thaumarchaeota; unclassified; Nitrosopumilales; Nitrosopumilaceae; Nitrosopumilus	1.22034	92.72	2.91	Kitzinger, K., Padilla, C. C., Marchant, H. K., Hach, P. F., Herbold, C. W., Kidane, A. T., et al. (2019). Cyanate and urea are substrates for nitrification by Thaumarchaeota in the marine environment. Nature microbiology. 4, 234-243.
REGK00000000.1	PRJNA397176	Nitrosopumilus sp. GoM_MAG6	Metagenomic assembly	Northern Gulf of Mexico Hypoxic Zone	Archaea; Thaumarchaeota; unclassified; Nitrosopumilales; Nitrosopumilaceae; Nitrosopumilus	1.16734	91.26	0.97	Kitzinger, K., Padilla, C. C., Marchant, H. K., Hach, P. F., Herbold, C. W., Kidane, A. T., et al. (2019). Cyanate and urea are substrates for nitrification by Thaumarchaeota in the marine environment. Nature microbiology. 4, 234-243.
2585428035	Gp0097520	Marine Group I thaumarchaeote SCGC AAA799-E16	Single cell	Brine-seawater interface of Red Sea's brine pools	Archaea; Thaumarchaeota; unclassified; unclassified; unclassified; unclassified	1.34976	85.11	2.59	Widderich, N., Czech, L., Elling, F. J., Könneke, M., Stöveken, N., Pittelkow, M., et al. (2016). Strangers in the archaeal world: osmostress-responsive biosynthesis of ectoine and hydroxyectoine by the marine thaumarchaeon Nitrosopumilus maritimus. Environ. Microbiol. 18, 1227–1248.
2630968656	Gp0097516	Marine Group I thaumarchaeote RSA3	Single cell	Brine-seawater interface of Red Sea's brine pools	Archaea; Thaumarchaeota; unclassified; unclassified; unclassified; unclassified	1.76614	100	8.74	Ngugi, D. K., Blom, J., Alam, I., Rashid, M., Ba-Alawi, W., Zhang, G., et al. (2015). Comparative genomics reveals adaptations of a halotolerant thaumarchaeon in the interfaces of brine pools in the Red Sea. ISME J. 9, 396–411.
2585428036	Gp0097521	Marine Group I thaumarchaeote SCGC AAA799-N04	Single cell	Brine-seawater interface of Red Sea's brine pools	Archaea; Thaumarchaeota; unclassified; unclassified; unclassified; unclassified	1.23665	84.47	0.24	-
2636415618	Gp0097519	Marine Group I thaumarchaeote SCGC AAA799-D11	Single cell	Brine-seawater interface of Red Sea's brine pools	Archaea; Thaumarchaeota; unclassified; unclassified; unclassified; unclassified	1.2976	86.89	0.97	-
BGKI00000000.1	PRJDB6801	Candidatus Nitrosopumilus sp. NM25	Cultured	Marine sediment, Shizuoka, Shimoda, Japan	Archaea; Thaumarchaeota; unclassified; Nitrosopumilales; Nitrosopumilaceae; Nitrosopumilus	1.67638	100	0	Matsutani, N., Nakagawa, T., Nakamura, K., Takahashi, R., Yoshihara, K., and Tokuyama, T. (2011). Enrichment of a novel marine ammonia-oxidizing archaeon obtained from sand of an eelgrass zone. Microbes Environ. 26, 23–29.
2627854092	Gp0117539	Candidatus Nitrosopumilus sp. NF5	Cultured	Coastal surface water of the northern Adriatic Sea, off the coast of Piran, Slovenia	Archaea; Thaumarchaeota; unclassified; Nitrosopumilales; Nitrosopumilaceae; Nitrosopumilus	1.71956	100	0	Bayer, B., Vojvoda, J., Offre, P., Alves, R. J., Elisabeth, N. H., Garcia, J. A., et al. (2016). Physiological and genomic characterization of two novel marine thaumarchaeal strains indicates niche differentiation. ISME J. 10, 1051–1063.
LGTD00000000.1	PRJNA289040	Candidatus Nitrosopumilus sp. DDS1	Cultured	Water column from East Sea, Korea	Archaea; Thaumarchaeota; unclassified; Nitrosopumilales; Nitrosopumilaceae; Nitrosopumilus	1.6727	92.07	0	Kim, J. G., Park, S. J., Sinninghe Damste, J. S., Schouten, S., Rijpstra, W. I., Jung, M. Y., et al. (2016). Hydrogen peroxide detoxification is a key mechanism for growth of ammonia-oxidizing archaea. Proc. Natl. Acad. Sci. U.S.A. 113, 7888–7893.
2516493037	Gp0008384	Candidatus Nitrosopumilus salaria BD31	Population enrichment	Coastal/estuarine sediments in San Francisco Bay, California	Archaea; Thaumarchaeota; unclassified; Nitrosopumilales; Nitrosopumilaceae; Nitrosopumilus	1.50009	92.39	1.94	Mosier, A. C., Allen, E. E., Kim, M., Ferriera, S., and Francis, C. A. (2012). Genome sequence of “Candidatus Nitrosopumilus salaria” BD31, an ammonia-oxidizing archaeon from the San Francisco Bay estuary. J. Bacteriol. 194, 2121–2122.
2786546741	Gp0097055	Nitrosopumilales archaeon CG_4_9_14_0_2_um_filter_34_16	Metagenomic assembly	Groundwater in Utah, USA	Archaea; Thaumarchaeota; unclassified; Nitrosopumilales; unclassified; unclassified	1.31081	80.1	3.4	Probst, A. J., Ladd, B., Jarett, J. K., Geller-Mcgrath, D. E., Sieber, C. M. K., Emerson, J. B., et al. (2018). Differential depth distribution of microbial function and putative symbionts through sediment-hosted aquifers in the deep terrestrial subsurface. Nat. Microbiol. 3, 328–336.
DAXZ00000000.1	PRJNA348753	Nitrosopumilus sp. UBA526	Metagenomic assembly	8,000 uncultivated bacterial and archaeal genomes	Archaea; Thaumarchaeota; unclassified; Nitrosopumilales; Nitrosopumilaceae; Nitrosopumilus	1.32535	92.23	0	Parks, D. H., Rinke, C., Chuvochina, M., Chaumeil, P. A., Woodcroft, B. J., Evans, P. N., et al. (2017) Recovery of nearly 8,000 metagenome-assembled genomes substantially expands the tree of life. Nat. Microbiol. 2, 1533-1542.
2626541593	Gp0111472	Uncultured Thaumarcheaota bin 8	Metagenomic assembly	Cymbastela concentrica associated, Bare Island, Sydney, Australia	Archaea; Thaumarchaeota; unclassified; unclassified; unclassified; unclassified	2.0617	97.09	4.05	Moitinho-Silva, L., Díez-Vives, C., Batani, G., Esteves, A. I., Jahn, M. T., and Thomas, T. (2017a). Integrated metabolism in sponge–microbe symbiosis revealed by genome-centered metatranscriptomics. ISME J. 11, 1651–1666.
2518645576	Gp0025954	Candidatus Nitrosopumilus sediminis AR2	Cultured	Marine sediment, Svalbard, the Arctic Circle	Archaea; Thaumarchaeota; unclassified; Nitrosopumilales; Nitrosopumilaceae; Nitrosopumilus	1.61257	97.09	0	Park, S. J., Kim, J. G., Jung, M. Y., Kim, S. J., Cha, I. T., Ghai, R., et al. (2012). Draft genome sequence of an ammonia-oxidizing archaeon, ”Candidatus Nitrosopumilus sediminis” AR2, from Svalbard in the Arctic Circle. J. Bacteriol. 194, 6948–6949.
2700988660	Gp0157094	Thaumarchaeota archaeon SCGC AD-305-J10v3	Single cell	Oxygen minimum zones (OMZs) of the northeastern subarctic Pacific Ocean	Archaea; Thaumarchaeota; unclassified; unclassified; unclassified; unclassified	1.1638	81.52	0	-
2786546490	Gp0117136	Thaumarchaeota archaeon NP142	Metagenomic assembly	Global Oceans - TOBG MAGs, TARA_004	Archaea; Thaumarchaeota; unclassified; unclassified; unclassified; unclassified	1.07875	88.83	2.43	-
LFLC00000000.1	PRJNA287175	Nitrosopumilus sp. LS_AOA	Metagenomic assembly	Glass sponge collected from seamount of South China Sea	Archaea; Thaumarchaeota; unclassified; Nitrosopumilales; Nitrosopumilaceae; Nitrosopumilus	1.836	100	0	Tian, R. M., Sun, J., Cai, L., Zhang, W. P., Zhou, G. W., Qiu, J. W., et al. (2016). The deep-sea glass sponge Lophophysema eversa harbours potential symbionts responsible for the nutrient conversions of carbon, nitrogen and sulfur. Environ. Microbiol. 18, 2481–2494.
NVWC00000000.1	PRJNA391950	Thaumarchaeota archaeon NORP47	Metagenomic assembly	The cold, oxic subseafloor aquifer	Archaea; Thaumarchaeota; unclassified; unclassified; unclassified; unclassified	1.81841	93.85	0.97	Tully, B. J., Wheat, C. G., Glazer, B. T., and Huber, J. A. (2017). A dynamic microbial community with high functional redundancy inhabits the cold, oxic subseafloor aquifer. ISME J. 12, 1–16.
LIAL00000000.1	PRJNA273799	Nitrosopumilus sp. BACL13 MAG-121220-bin23	Metagenomic assembly	Surface water; brackish water collected from the surface of the Baltic Sea	Archaea; Thaumarchaeota; unclassified; Nitrosopumilales; Nitrosopumilaceae; Nitrosopumilus	1.21154	99.51	0.97	Hugerth, L. W., Larsson, J., Alneberg, J., Lingh, M., Legrand, C., Pinhassi, J., et al. (2015). Metagenome-assembled genomes uncover a global brackish microbiome. Genome Biol. 16:279.
DAKA00000000.1	PRJNA348753	Nitrosopumilus sp. UBA241	Metagenomic assembly	8,000 uncultivated bacterial and archaeal genomes	Archaea; Thaumarchaeota; unclassified; Nitrosopumilales; Nitrosopumilaceae; Nitrosopumilus	1.20757	95.15	0	Parks, D. H., Rinke, C., Chuvochina, M., Chaumeil, P. A., Woodcroft, B. J., Evans, P. N., et al. (2017) Recovery of nearly 8,000 metagenome-assembled genomes substantially expands the tree of life. Nat. Microbiol. 2, 1533-1542.
LFEW00000000.1	PRJNA279271	Thaumarchaeota archaeon casp-thauma1	Metagenomic assembly	Capian Sea near Babolsar in Iran	Archaea; Thaumarchaeota; unclassified; unclassified; unclassified; unclassified	0.992772	90.29	0	Mehrshad, M., Amoozegar, M. A., Ghai, R., Shahzadeh Fazeli, S. A., and Rodriguez-Valera, F. (2016). Genome reconstruction from metagenomic data sets reveals novel microbes in the brackish waters of the Caspian Sea. Appl. Environ. Microbiol. 82, 1599–1612.
NSIS00000000.1	PRJNA396997	Thaumarchaeota archaeon Baikal-G2	Metagenomic assembly	Lake Baikal	Archaea; Thaumarchaeota; unclassified; unclassified; unclassified; unclassified	1.08718	99.03	0	Cabello-Yeves, P. J., Zemskaya, T. I., Rosselli, R., Coutinho, F. H., Zakharenko, A. S., Blinov, V. V., et al. (2018). Genomes of novel microbial lineages assembled from the sub-ice waters of lake baikal. Appl. Environ. Microbiol. 84:e2132-17.
2690315682	Gp0150685	Nitrosopumilus sp. Nsub	Cultured	Host-accociated, cold seep sponge collected from a seamount in the South China Sea	Archaea; Thaumarchaeota; unclassified; Nitrosopumilales; Nitrosopumilaceae; Nitrosopumilus	1.31952	100	0	-
2654587877	Gp0109593	unclassified Nitrosopumilaceae Bin 71	Metagenomic assembly	Marine in northern Gulf of Mexico, LA	Archaea; Thaumarchaeota; unclassified; Nitrosopumilales; Nitrosopumilaceae; unclassified	1.3728	95.63	6.31	-
REGF00000000.1	PRJNA397176	Candidatus Nitrosomarinus sp. GoM_MAG2	Metagenomic assembly	Northern Gulf of Mexico Hypoxic Zone	Archaea; Thaumarchaeota; unclassified; Nitrosopumilales; Nitrosopumilaceae; Candidatus Nitrosomarinus	1.07558	93.2	0	Kitzinger, K., Padilla, C. C., Marchant, H. K., Hach, P. F., Herbold, C. W., Kidane, A. T., et al. (2019). Cyanate and urea are substrates for nitrification by Thaumarchaeota in the marine environment. Nature microbiology. 4, 234-243.
2757320762	Gp0258848	Candidatus Nitrosomarinus catalina SPOT01	Cultured	Seawater from the San Pedro Ocean Time-series site, Pacific Ocean, Coastal California	Archaea; Thaumarchaeota; unclassified; Nitrosopumilales; Nitrosopumilaceae; Candidatus Nitrosomarinus	1.29707	100	0	Ahlgren, N. A., Chen, Y., Needham, D. M., Parada, A. E., Sachdeva, R., Trinh, V., et al. (2017). Genome and epigenome of a novel marine Thaumarchaeota strain suggest viral infection, phosphorothioation DNA modification and multiple restriction systems. Environ. Microbiol. 19, 2434–2452.
QOOS00000000.1	PRJNA352798	Nitrosopumilus sp. MED-G94	Metagenomic assembly	A stratified water column off the coast of Alicante, Mediterranean	Archaea; Thaumarchaeota; unclassified; Nitrosopumilales; Nitrosopumilaceae; Nitrosopumilus	1.17809	100	0	Haro-Moreno, J. M., López-Pérez, M., de la Torre, J. R., Picazo, A., Camacho, A., and Rodriguez-Valera, F. (2018). Fine metagenomic profile of the Mediterranean stratified and mixed water columns revealed by assembly and recruitment. Microbiome 6:128.
2630968793	Gp0067869	Candidatus Nitrosopelagicus brevis CN25	Population enrichment	Open sea, North Eastern Pacific	Archaea; Thaumarchaeota; unclassified; unclassified; unclassified; Candidatus Nitrosopelagicus	1.17505	99.51	0	Santoro, A. E., Dupont, C. L., Richter, R. A., Craig, M. T., Carini, P., McIlvin, M. R., et al. (2015). Genomic and proteomic characterization of “Candidatus Nitrosopelagicus brevis”: An ammonia-oxidizing archaeon from the open ocean. Proc. Natl. Acad. Sci. U.S.A. 112, 1173–1178.
LXWN00000000.1	PRJNA223412	Candidatus Nitrosopelagicus brevis U25	Cultured	Open sea, North Eastern Pacific	Archaea; Thaumarchaeota; unclassified; unclassified; unclassified; Candidatus Nitrosopelagicus	1.18784	99.51	0	Carini, P., Dupont, C. L., and Santoro, A. E. (2018). Patterns of thaumarchaeal gene expression in culture and diverse marine environments. Environ. Microbiol. 20, 2112–2124.
2651870212	Gp0121636	Nitrosopelagicus sp. REDSEA-S43_B1	Metagenomic assembly	Water columns in Red Sea, Saudi Arabia	Archaea; Thaumarchaeota; unclassified; unclassified; unclassified; Candidatus Nitrosopelagicus	0.935047	84.95	4.53	Haroon, M. F., Thompson, L. R., Parks, D. H., Hugenholstz, P., and Stingl, U. (2016). Data descriptor: a catalogue of 136 microbial draft genomes from Red Sea metagenomes. Sci. Data 3:160050.
2651870206	Gp0121630	Nitrosopelagicus sp. REDSEA-S19_B12N3	Metagenomic assembly	Water columns in Red Sea, Saudi Arabia	Archaea; Thaumarchaeota; unclassified; unclassified; unclassified; Candidatus Nitrosopelagicus	1.45018	86.71	5.34	Haroon, M. F., Thompson, L. R., Parks, D. H., Hugenholstz, P., and Stingl, U. (2016). Data descriptor: a catalogue of 136 microbial draft genomes from Red Sea metagenomes. Sci. Data 3:160050.
2651870209	Gp0131576	Nitrosopelagicus sp. REDSEA-S31_B2	Metagenomic assembly	Water columns in Red Sea, Saudi Arabia	Archaea; Thaumarchaeota; unclassified; unclassified; unclassified; Candidatus Nitrosopelagicus	0.965901	92.64	1.05	Haroon, M. F., Thompson, L. R., Parks, D. H., Hugenholstz, P., and Stingl, U. (2016). Data descriptor: a catalogue of 136 microbial draft genomes from Red Sea metagenomes. Sci. Data 3:160050.
2651870211	Gp0121632	Nitrosopelagicus sp. REDSEA-S37_B6	Metagenomic assembly	Water columns in Red Sea, Saudi Arabia	Archaea; Thaumarchaeota; unclassified; unclassified; unclassified; Candidatus Nitrosopelagicus	0.83946	89.81	1.94	Haroon, M. F., Thompson, L. R., Parks, D. H., Hugenholstz, P., and Stingl, U. (2016). Data descriptor: a catalogue of 136 microbial draft genomes from Red Sea metagenomes. Sci. Data 3:160050.
2706794823	Gp0092352	Marine archaeal group 1 JGI GoM_375m_188_E10	Single cell	Deep chlorophyl maximum, Gulf of Mexico	Archaea; Thaumarchaeota; unclassified; Nitrosopumilales; unclassified; unclassified	0.952142	88.75	0	-
2634166810	Gp0060954	Thaumarchaeota archaeon SCGC AC-337-E14	Single cell	Dark ocean	Archaea; Thaumarchaeota; unclassified; unclassified; unclassified; unclassified	1.03198	93.93	0	-
2634166754	Gp0060951	Thaumarchaeota archaeon SCGC AAA286-D17	Single cell	Dark ocean	Archaea; Thaumarchaeota; unclassified; unclassified; unclassified; unclassified	0.907158	80.99	0	-
2634166663	Gp0060958	Thaumarchaeota archaeon SCGC AC-665-L14	Single cell	Dark ocean	Archaea; Thaumarchaeota; unclassified; unclassified; unclassified; unclassified	0.9271	81.31	0	-
2634166661	Gp0060957	Thaumarchaeota archaeon SCGC AC-665-F20	Single cell	Dark ocean	Archaea; Thaumarchaeota; unclassified; unclassified; unclassified; unclassified	1.02539	90.37	0	-
2639762712	Gp0123238	Marine Group I crenarchaeon SCGC AB-629-I23	Single cell	Ocean water column in North Atlantic Ocean	Archaea; Thaumarchaeota; unclassified; unclassified; unclassified; unclassified	0.996762	94.9	0	-
2740891886	Gp0216253	Marine group I.1a Thaumarcheaota archaeon SCGC AD-606_A17	Single cell	Oxygen Minimum Zone (OMZ) in Eastern Tropical South Pacific off Chile & Peru	Archaea; Thaumarchaeota; unclassified; unclassified; unclassified; unclassified	0.824106	85.19	0	-
2663763551	Gp0139204	Thaumarchaeota archaeon SCGC AC-312_J09v2	Single cell	Oxygen minimum zones (OMZs) of the northeastern subarctic Pacific Ocean	Archaea; Thaumarchaeota; unclassified; unclassified; unclassified; unclassified	1.04661	95.39	0	-
2527291500	Gp0011009	Thaumarchaeota archaeon SCGC AAA007-O23	Single cell	Ocean water column in Tropical gyre in the South Atlantic	Archaea; Thaumarchaeota; unclassified; Nitrosopumilales; Nitrosopumilaceae; Nitrosarchaeum	1.05334	97.33	2.09	Rinke, C., Schwientek, P., Sczyrba, A., Ivanova, N. N., Anderson, I. J., Cheng, J.-F., et al. (2013). Insights into the phylogeny and coding potential of microbial dark matter. Nature 499, 431–437
* Genomes are collected in 04.2019
* The detailed information of genomes were obtained from NCBI (https://www.ncbi.nlm.nih.gov/) and JGI databases (https://img.jgi.doe.gov/cgi-bin/m/main.cgi) .
a The completeness and contamination were evaluated by CheckM.

## Sheet: ST2
Table S2 The average amino acid identity value of “Ca. Nitrosocaldaceae” MAGs
Average amino acid identity*	QQ.bins.115137	SRBZ.bins.174	Tumba.bins.72	"Ca. Nitrosocaldus islandicus"	"Ca. Nitrosocaldus cavascurensis" SCU2	JZ.2.bins.249	QQ.bins.97	JZ.1.bins.77	JZ.3.bins.102	Thaumarchaeota archaeon J079	JZ.2.bins.172	QQ.bins.88
QQ.bins.115137	100	99.06	84.67	84.67	84.72	84.02	85	85.07	84.91	59.68	56.95	56.8
SRBZ.bins.174	99.06	100	84.82	84.83	84.85	84.43	86.41	86.29	86.13	59.48	57.24	57.14
Tumba.bins.72	84.67	84.82	100	98.78	98.8	89.04	88.54	88.74	88.6	59.99	57.51	57.39
"Ca. Nitrosocaldus islandicus"	84.67	84.83	98.78	100	99.95	89.06	88.77	88.75	88.79	59.97	57.73	57.53
"Ca. Nitrosocaldus cavascurensis" SCU2	84.72	84.85	98.8	99.95	100	89.06	88.74	88.74	88.8	59.99	57.73	57.53
JZ.2.bins.249	84.02	84.43	89.04	89.06	89.06	100	97.11	97.42	97.44	59.12	56.9	56.55
QQ.bins.97	85	86.41	88.54	88.77	88.74	97.11	100	98.8	98.97	59.83	57.54	57.34
JZ.1.bins.77	85.07	86.29	88.74	88.75	88.74	97.42	98.8	100	99.45	59.97	57.67	57.52
JZ.3.bins.102	84.91	86.13	88.6	88.79	88.8	97.44	98.97	99.45	100	59.87	57.4	57.26
Thaumarchaeota archaeon J079	59.68	59.48	59.99	59.97	59.99	59.12	59.83	59.97	59.87	100	71.3	71.3
JZ.2.bins.172	56.95	57.24	57.51	57.73	57.73	56.9	57.54	57.67	57.4	71.3	100	99.37
QQ.bins.88	56.8	57.14	57.39	57.53	57.53	56.55	57.34	57.52	57.26	71.3	99.37	100
*Evaluated with CompareM

## Sheet: ST3
Table S3 The average nucleotide identity value of “Ca. Nitrosocaldaceae” MAGs
Average nucleotide identity*	QQ.bins.115137	SRBZ.bins.174	Tumba.bins.72	"Ca. Nitrosocaldus islandicus"	"Ca. Nitrosocaldus cavascurensis" SCU2	JZ.2.bins.249	QQ.bins.97	JZ.1.bins.77	JZ.3.bins.102	Thaumarchaeota archaeon J079	JZ.2.bins.172	QQ.bins.88
QQ.bins.115137	100	99.0169	83.7642	83.769	83.7805	83.189	84.7497	84.723	84.6757	70.4311	70.69	70.4947
SRBZ.bins.174	98.6181	100	83.9108	83.9065	83.9047	84.0926	86.216	86.0981	85.9553	70.327	70.7858	70.5447
Tumba.bins.72	83.6388	83.7103	100	98.4107	98.4059	87.9223	88.0863	88.115	87.9601	70.0383	71.1594	70.8072
"Ca. Nitrosocaldus islandicus"	83.6338	83.5828	98.6034	100	99.7764	88.0738	88.1156	88.1042	88.0969	70.5624	71.4718	71.2982
"Ca. Nitrosocaldus cavascurensis" SCU2	83.7114	83.7584	98.5684	99.8004	100	87.9222	88.1062	88.1035	88.0912	70.2506	71.3744	70.9331
JZ.2.bins.249	83.4657	83.9158	88.0614	88.0386	88.0337	100	96.6243	96.8407	96.8677	70.8443	70.6855	70.6326
QQ.bins.97	84.3268	85.8502	87.999	87.9575	87.9875	97.4047	100	98.9376	99.0521	70.6313	70.9701	70.7958
JZ.1.bins.77	84.2724	85.6662	88.1306	88.0859	88.0731	97.4095	99.0011	100	99.4276	70.4695	70.9967	70.9135
JZ.3.bins.102	84.3559	85.623	88.0678	88.1816	88.1775	97.5253	99.0825	99.4383	100	70.5158	70.8799	70.5565
Thaumarchaeota archaeon J079	70.1978	70.1354	70.5048	70.6241	70.6302	70.1282	70.5793	70.6426	70.6461	100	75.0147	75.0068
JZ.2.bins.172	70.2337	70.4051	71.1952	71.5539	71.5372	69.9286	71.3297	71.5481	71.2977	74.7891	100	99.4246
QQ.bins.88	69.6596	69.7348	71.0817	71.5039	71.5162	69.6497	70.3434	70.702	70.3222	74.7784	99.243	100
*Evaluated with pyani

## Sheet: ST4
Supplementary Table 4 The number of annotated genes detected in each “Ca. Nitrosocaldaceae” MAGs
Pathway and related metabolism		KO	arCOG (corresponding to KO)	COG (corresponding to KO)	Gene	Product	EC number	Thaumarchaeota archaeon J079	JZ-2.bins.172	QQ.bins.88	Tumba.bins.72	"Ca. Nitrosocaldus islandicus"	"Ca. Nitrosocaldus cavascurensis SCU2"	JZ-1.bins.77	JZ-2.bins.249	JZ-3.bins.102	QQ.bins.97	QQ.bins.115137	SRBZ.bins.174
Nitrogen metabolism	Ammonia oxidation	K10944	arCOG08676	-	amoA	Ammonia monooxygenase subunit A	EC 1.14.99.39	1	1	1	1	1	1	1	2	1	1	1	1
		K10945	arCOG08675	-	amoB	Ammonia monooxygenase subunit B		0	1	1	1	1	1	1	1	1	1	1	1
		K10946	arCOG08699	-	amoC	Ammonia monooxygenase subunit C		1	2	2	1	1	1	1	1	1	1	1	1
	Other important genes	K00363	arCOG02852	COG2146	nirD	Nitrite reductase (NADH) small subunit	EC 1.7.1.15	1	1	1	1	1	1	1	0	1	1	1	1
		K00368	-	-	nirK	Nitrite reductase (NO-forming)	EC 1.7.2.1	0	2	2	0	0	0	0	0	0	0	0	0
Sulfur metabolism	Assimilatory sulfate reduction	K00958	-	COG2046	sat	Sulfate adenylyltransferase	EC 2.7.7.4	1	1	1	1	1	1	1	1	1	1	1	1
		K00860	arCOG01040	COG0529	cysC	Adenylylsulfate kinase	EC 2.7.1.25	1	2	7	0	1	1	1	0	0	0	0	0
		K00390	arCOG00124	COG0175	cysH	Phosphoadenosine phosphosulfate reductase	EC 1.8.4.8, EC 1.8.4.10	1	1	1	1	1	1	1	2	1	1	1	1
		K00392	-	-	sir	Sulfite reductase (ferredoxin)	EC 1.8.7.1	1	1	1	1	1	1	1	1	1	1	1	1
Carbon fixation	3HP/4HB cycle (Thaumarchaeota)	K18594	-	COG1042	-	3-hydroxypropionyl-CoA synthetase (ADP-forming)	EC 6.2.1.-	1	1	1	0	0	0	0	1	0	1	0	0
		K18593	-	COG1042	-	4-hydroxybutyryl-CoA synthetase (ADP-forming)	EC 6.2.1.-	0	2	2	0	0	0	0	0	0	0	0	0
		K14534	arCOG02143	COG2368	abfD	4-hydroxybutyryl-CoA dehydratase / vinylacetyl-CoA-Delta-isomerase	EC 4.2.1.120, EC 5.3.3.3	1	1	1	1	1	1	1	1	1	1	1	1
		K01848	arCOG04232	COG1884	mcmA1	methylmalonyl-CoA mutase, N-terminal domain	EC 5.4.99.2	0	1	1	1	1	1	1	1	1	1	1	3
		K01849	arCOG04232	COG2185	mcmA2	methylmalonyl-CoA mutase, C-terminal domain	EC 5.4.99.2	1	1	1	1	1	1	1	0	1	1	1	1
		K15016	-	COG1024/COG1250	-	enoyl-CoA hydratase / 3-hydroxyacyl-CoA dehydrogenase	EC 4.2.1.17,EC 1.1.1.35	1	1	1	1	1	1	1	2	1	1	1	1
			arCOG01591/arCOG02705	COG4770/COG4799/COG0777	accABC	acetyl-CoA/propionyl-CoA carboxylase		1	1	1	1	1	1	1	1	1	1	1	1
		K01006	-	COG0574	ppdK	Pyruvate, orthophosphate dikinase	EC 2.7.9.1	1	1	1	1	1	1	1	0	1	1	1	1
Propanoyl-CoA metabolism		K05606	-	COG0346	MCEE, epi	methylmalonyl-CoA/ethylmalonyl-CoA epimerase	EC 5.1.99.1	0	1	1	1	1	1	1	2	1	1	1	1
		K01848	arCOG04232	COG1884	mcmA1	Methylmalonyl-CoA mutase, N-terminal domain	EC 5.4.99.2	0	1	1	1	1	1	1	1	1	1	1	3
		K01849	arCOG04232	COG2185	mcmA2	Methylmalonyl-CoA mutase, C-terminal domain	EC 5.4.99.2	1	1	1	1	1	1	1	0	1	1	1	1
Glycolysis		K15916	arCOG00052	COG0166	pgi-pmi	glucose/mannose-6-phosphate isomerase	EC 5.3.1.9, EC 5.3.1.8	1	1	1	1	1	1	1	1	1	1	1	1
		K16306	arCOG04044	COG1830	-	fructose-bisphosphate aldolase / 2-amino-3,7-dideoxy-D-threo-hept-6-ulosonate synthase	EC 4.1.2.13, EC 2.2.1.10	1	1	1	1	1	1	1	0	1	1	1	1
		K01803	arCOG01087	COG0149	TPI	Triosephosphate isomerase	EC 5.3.1.1	1	1	1	1	1	1	1	0	1	1	1	2
		K00150	arCOG00493	COG0057	gap2	glyceraldehyde-3-phosphate dehydrogenase (NAD(P))	EC 1.2.1.59	1	1	1	1	1	1	1	0	1	1	1	2
		K00927	arCOG00496	COG0126	pgk	Phosphoglycerate kinase	EC 2.7.2.3	1	1	1	1	1	1	1	2	1	1	1	1
		K15634	-	COG0406	gpmB	probable phosphoglycerate mutase	EC 5.4.2.12	0	1	1	1	1	1	1	1	1	1	1	1
		K15635	arCOG01696	COG3635	apgM	2,3-bisphosphoglycerate-independent phosphoglycerate mutase	EC 5.4.2.12	1	1	1	1	1	1	1	2	1	1	1	1
		K01689	-	COG0148	ENO	Enolase	EC 4.2.1.11	1	1	1	1	1	1	1	1	1	1	1	2
		K00873	-	COG0469	prk	Pyruvate kinase	EC 2.7.1.40	1	0	0	0	0	0	0	0	0	0	0	0
Gluconeogensis		K01610	arCOG06073	COG1866	pckA	phosphoenolpyruvate carboxykinase (ATP)	EC 4.1.1.49	2	1	1	1	1	1	1	0	1	1	1	0
		K01689	-	COG0148	ENO	Enolase	EC 4.2.1.11	1	1	1	1	1	1	1	1	1	1	1	2
		K15634	-	COG0406	gpmB	probable phosphoglycerate mutase	EC 5.4.2.12	0	1	1	1	1	1	1	1	1	1	1	1
		K15635	arCOG01696	COG3635	apgM	2,3-bisphosphoglycerate-independent phosphoglycerate mutase	EC 5.4.2.12	1	1	1	1	1	1	1	2	1	1	1	1
		K00927	arCOG00496	COG0126	pgk	Phosphoglycerate kinase	EC 2.7.2.3	1	1	1	1	1	1	1	2	1	1	1	1
		K00150	arCOG00493	COG0057	gap2	glyceraldehyde-3-phosphate dehydrogenase (NAD(P))	EC 1.2.1.59	1	1	1	1	1	1	1	0	1	1	1	2
		K01803	arCOG01087	COG0149	TPI	Triosephosphate isomerase	EC 5.3.1.1	1	1	1	1	1	1	1	0	1	1	1	2
		K01622	arCOG04180	COG1980	-	fructose 1,6-bisphosphate aldolase/phosphatase	EC 4.1.2.13, EC 3.1.3.11	1	1	1	1	1	1	1	0	1	1	1	1
Pentose phosphate pathway	non-oxidative phase	K01807	arCOG01122	COG0120	rpiA	Ribose 5-phosphate isomerase A	EC 5.3.1.6	1	1	1	1	1	1	1	1	1	1	1	1
		K01783	arCOG05046	COG0036	rpe	ribulose-phosphate 3-epimerase	EC 5.1.3.1	1	1	1	1	1	1	1	0	1	1	0	0
		K00615	arCOG01051	COG0021	tktA	Transketolase	EC 2.2.1.1	1	2	2	2	2	2	2	0	3	2	1	0
		K00616	arCOG05061	COG0176	talA	Transaldolase	EC 2.2.1.2	1	1	1	1	1	1	1	0	1	1	1	1
		K15916	arCOG00052	COG0166	GPI	Glucose-6-phosphate isomerase	EC 5.3.1.9	1	1	1	1	1	1	1	1	1	1	1	1
PRPP biosynthesis		K00948	arCOG00067	COG0462	prsA	Ribose-phosphate pyrophosphokinase	EC 2.7.6.1	1	1	1	1	1	1	1	1	1	1	1	1
The citric acid cycle		K01647	arCOG04237	COG0372	gltA	Citrate synthase	EC 2.3.3.1	1	1	1	1	1	1	1	0	1	1	1	1
		K01681	arCOG01697	COG0065/COG1046	acnA	Aconitate hydratase	EC 4.2.1.3	2	1	1	1	1	1	1	1	1	1	1	2
		K00031	arCOG01163	COG0538	icd	Isocitrate dehydrogenase	EC 1.1.1.42	1	1	1	1	1	1	1	0	1	1	1	1
		K00174	arCOG01606	COG0674/COG1014	korA	2-oxoglutarate/2-oxoacid ferredoxin oxidoreductase subunit alpha	EC 1.2.7.3, EC 1.2.7.11	2	1	1	1	1	1	1	1	1	1	1	0
		K00175	arCOG01599	COG1013	korB	2-oxoglutarate/2-oxoacid ferredoxin oxidoreductase subunit beta	EC 1.2.7.3, EC 1.2.7.11	1	1	1	1	1	1	1	1	1	1	1	1
		K01902	arCOG01339	COG0074	sucD	Succinyl-CoA synthetase alpha subunit	EC 6.2.1.5	1	1	1	1	1	1	1	1	1	1	1	1
		K01903	arCOG01337	COG0045	sucC	Succinyl-CoA synthetase beta subunit	EC 6.2.1.5	2	1	1	1	1	1	1	1	1	1	1	1
		K00239	arCOG00571	COG1053	sdhA	Succinate dehydrogenase flavoprotein subunit	EC 1.3.5.1,EC 1.3.5.4	2	1	1	1	1	1	1	0	1	1	0	0
		K00240	arCOG00962	COG0479	sdhB	Succinate dehydrogenase iron-sulfur subunit	EC 1.3.5.1,EC 1.3.5.4	1	1	1	1	1	1	1	0	0	1	1	1
		K00241	arCOG02244	COG2009	sdhC	Succinate dehydrogenase cytochrome b subunit	─	1	1	1	1	1	1	2	0	2	1	0	0
		K00024	arCOG00246	COG0039	mdh	Malata dehydrogenase	EC 1.1.1.37	1	1	1	1	1	1	1	0	1	1	1	1
Coenzyme-A synthesis		K13038	-	COG0452	coaBC	phosphopantothenoylcysteine decarboxylase / phosphopantothenate---cysteine ligase	EC 4.1.1.36, EC 6.3.2.5	1	1	1	1	1	1	1	1	1	1	1	1
		K02201	-	COG1019	-	pantetheine-phosphate adenylyltransferase	EC 2.7.7.3	0	1	1	1	1	1	1	0	1	1	1	1
Peptidases		K01262	arCOG01000	COG0006	pepP	Xaa-Pro aminopeptidase	EC 3.4.11.9	1	1	1	1	1	1	1	1	1	1	1	1
		K01256	arCOG02969	COG0308	pepN	aminopeptidase N	EC 3.4.11.2	1	1	1	1	1	1	1	1	1	1	1
		K08602	arCOG04758	COG1164	pepF	Oligoendopeptidase F	EC 3.4.24.-	1	1	1	0	0	0	0	0	0	0	0	0
Urea metabolism		K01430	arCOG04528	COG0831	ureA	urease gamma subunit	EC 3.5.1.5	0	0	0	1	1	1	0	0	0	0	0	1
		K01429	arCOG04527	COG0832	ureB	urease beta subunit	EC 3.5.1.5	0	0	0	1	1	1	0	0	0	0	0	1
		K01428	arCOG00698	COG0804	ureC	urease alpha subunit	EC 3.5.1.5	0	0	0	1	1	1	0	0	0	0	0	1
Motility	Flagellar	K07330	arCOG01822	COG3354	flaG	archaeal flagellar protein FlaG		0	1	1	1	1	1	1	0	1	1	1	1
		K07331	arCOG04148	COG2874	flaH	archaeal flagellar protein FlaH		0	1	1	1	1	1	1	0	1	1	1	1
		K07332	arCOG01817	COG0630	flaI	archaeal flagellar protein FlaI		3	3	3	2	2	2	2	0	2	2	2	2
		K07333	arCOG01808	COG1955	flaJ	archaeal flagellar protein FlaJ		2	3	3	2	2	2	2	0	2	2	2	2
	Chemotaxis	K03412	arCOG02382	COG2201	cheB	two-component system, chemotaxis family, protein-glutamate methylesterase/glutaminase	EC 3.1.1.61, EC 3.5.1.44	0	0	0	1	1	1	1	0	1	1	1	1
		K00575	arCOG04402	COG1352	cheR	chemotaxis protein methyltransferase CheR	EC 2.1.1.80	0	1	1	1	1	1	1	0	1	1	1	1
		K03410	arCOG02381	COG1776	cheC	chemotaxis protein CheC		0	1	1	1	1	1	1	0	1	1	1	1
		K03411	arCOG02380	COG1871	cheD	chemotaxis protein CheD	EC 3.5.1.44	0	1	1	1	1	1	1	0	1	1	1	1
		K03406	-	COG0840	mcp	methyl-accepting chemotaxis protein	─	0	2	2	2	2	2	2	0	2	2	1	1
	Complex I	K00331	arCOG01554	COG0377	nuoB	NADH-quinone oxidoreductase subunit B	EC 7.1.1.2	1	1	1	1	1	1	1	1	1	1	1	1
		K00332	arCOG01555	COG0852	nuoC	NADH-quinone oxidoreductase subunit C	EC 7.1.1.2	1	1	1	1	1	1	1	0	1	1	1	1
		K00333	arCOG01548	COG0649	nuoD	NADH-quinone oxidoreductase subunit D	EC 7.1.1.2	1	1	1	1	1	1	1	0	1	1	1	1
		K00337	arCOG01546	COG1005	nuoH	NADH-quinone oxidoreductase subunit H	EC 7.1.1.2	0	1	1	1	1	1	1	1	1	1	1	1
		K00338	arCOG01543	COG1143	nuoI	NADH-quinone oxidoreductase subunit I	EC 7.1.1.2	0	1	1	1	1	1	1	1	1	1	1	1
		K00339	-	COG0839	nuoJ	NADH-quinone oxidoreductase subunit J	EC 7.1.1.2	1	1	1	1	1	1	1	2	1	1	1	1
		K00340	-	COG0713	nuoK	NADH-quinone oxidoreductase subunit K	EC 7.1.1.2	1	1	1	1	1	1	1	1	1	1	1	1
		K00341	arCOG01542	COG1009	nuoL	NADH-quinone oxidoreductase subunit L	EC 7.1.1.2	1	1	1	1	1	1	1	1	1	1	1	1
		K00342	-	COG1008	nuoM	NADH-quinone oxidoreductase subunit M	EC 7.1.1.2	1	1	1	1	1	1	1	1	1	1	1	2
	Complex II	K00239	-	COG1053	sdhA,frdA	succinate dehydrogenase / fumarate reductase, flavoprotein subunit	EC 1.3.5.1, EC 1.3.5.4	2	1	1	1	1	1	1	0	1	1	0	0
		K00240	arCOG00962	COG0479	sdhB,frdB	succinate dehydrogenase / fumarate reductase, iron-sulfur subunit	EC 1.3.5.1, EC 1.3.5.4	1	1	1	1	1	1	1	0	0	1	1	1
		K00241	-	COG2009	sdhC,frdC	succinate dehydrogenase / fumarate reductase, cytochrome b subunit		1	1	1	1	1	1	2	0	2	1	0	0
		K00242	arCOG04162	COG2142	sdhD,frdD	succinate dehydrogenase / fumarate reductase, membrane anchor subunit		1	1	1	1	1	1	1	0	0	1	0	0
	Complex III	K02635	-	COG1290	petB	cytochrome b/b6			1	1	1	1	1	1	1	1	1	1	1
		K02636	arCOG07021	COG2857	petC	2Fe-2S domain cytochrome b6-f complex iron-sulfur subunit			1	1	1	1	1	1	1	1	1	1	1
	Complex IV	K02274	-	COG0843	coxA	cytochrome c oxidase subunit I	EC 1.9.3.1	0	1	1	1	1	1	1	1	1	1	1	1
		K02275	arCOG01236	COG1622	coxB	cytochrome c oxidase subunit II	EC 1.9.3.1	0	1	1	1	1	1	1	1	1	1	1	1
	Complex V	K02117	arCOG00868	COG1155	ATPVA,ntpA,atpA	V/A-type H+-transporting ATPase subunit A	EC 7.1.2.2, EC 7.2.2.1	0	1	0	1	1	1	1	1	1	1	1	1
		K02118	arCOG00865	COG1156	ATPVB,ntpB,atpB	V/A-type H+-transporting ATPase subunit B		0	1	0	1	1	1	1	1	1	1	1	0
		K02119	arCOG02459	COG1527	ATPVC,ntpC,atpC	V/A-type H+-transporting ATPase subunit C		1	1	1	1	1	1	1	1	1	1	1	1
		K02120	arCOG04101	COG1394	ATPVD,ntpD,atpD	V/A-type H+-transporting ATPase subunit D		0	1	0	1	1	1	1	1	1	1	1	0
		K02121	arCOG00869	COG1390	ATPVE,ntpE,atpE	V/A-type H+-transporting ATPase subunit E		1	1	1	1	1	1	1	1	1	1	1	1
		K02122	arCOG04102	COG1436	ATPVF,ntpF,atpF	V/A-type H+-transporting ATPase subunit F		1	1	1	1	1	1	1	0	1	1	1	1
		K02107	-	COG2811	ATPVG,ntpH,atpH	V/A-type H+-transporting ATPase subunit G/H		1	0	1	1	1	1	1	2	1	1	1	1
		K02123	arCOG04138	COG1269	ATPVI,ntpI,atpI	V/A-type H+-transporting ATPase subunit I		2	1	1	1	1	1	1	1	1	1	1	1
		K02124	arCOG02455	COG0636	ATPVK,ntpK,atpK	V/A-type H+-transporting ATPase subunit K		0	1	1	1	1	1	1	1	1	1	1	0
Galactose metabolism		K00965	-	COG1085	galT	UDPglucose--hexose-1-phosphate uridylyltransferase	EC 2.7.7.12	1	1	1	1	1	1	1	1	1	1	1	1
		K01784	arCOG01370	COG1087	galE	UDP-glucose 4-epimerase	EC 5.1.3.2	0	2	1	1	1	1	0	0	0	0	0	0
		K15778	-	COG1109	pmm-pgm	phosphomannomutase / phosphoglucomutase	EC 5.4.2.8, EC 5.4.2.2	1	1	1	1	1	1	1	0	1	1	1	2
Amino acid metabolism		K01915	arCOG01909	COG0174	glnA,GLUL	glutamine synthetase	EC 6.3.1.2	2	2	2	1	1	1	1	0	1	1	1	1
		K00261	-	COG0334	GLUD1_2,gdhA	glutamate dehydrogenase (NAD(P)+)	EC 1.4.1.3	2	1	1	1	1	1	1	1	1	1	1	1
		K01953	-	COG0367	asnB,ASNS	asparagine synthase (glutamine-hydrolysing)	EC 6.3.5.4	1	3	3	2	2	2	2	0	3	2	2	3
						L-alanine export AlaE (PF06610)		1	1	1	1	1	1	1	1	1	1	1	1
						Alanine aminotransferase (PF00155)					1	1	1		1			1	1
		K00812	-	COG0436	aspB	aspartate aminotransferase	EC 2.6.1.1	1	1	1	1	1	1	1	0	1	1	1	1
		K01939	arCOG04387	COG0104	purA,ADS	adenylosuccinate synthase	EC 6.3.4.4	1	1	1	1	1	1	1	0	1	1	0	1
		K01756	arCOG01747	COG0015	purB,ADSL	adenylosuccinate lyase	EC 4.3.2.2	1	1	1	1	1	1	1	0	1	1	1	1
		K01940	arCOG00112	COG0137	argG,ASS1	argininosuccinate synthase	EC 6.3.4.5	1	1	1	1	1	1	1	0	1	1	1	1
		K01755	arCOG01748	COG0165	argH,ASL	argininosuccinate lyase	EC 4.3.2.1	1	1	1	1	1	1	1	1	1	1	1	2
		K00179	arCOG01609	COG4231	iorA	indolepyruvate ferredoxin oxidoreductase subunit alpha	EC 1.2.7.8	0	0	0	1	1	1	1	0	1	1	0	2
		K00180	arCOG01602	COG1014	iorB	indolepyruvate ferredoxin oxidoreductase subunit beta	EC 1.2.7.8	0	0	0	1	1	1	1	0	1	1	0	2
		K00826	arCOG02297	COG0115	ilvE	branched-chain amino acid aminotransferase	EC 2.6.1.42	2	2	2	2	2	2	2	1	2	2	2	1
		K01652	-	COG0028	ilvB	acetolactate synthase I/II/III large subunit	EC 2.2.1.6	1	1	1	1	1	1	1	1	1	1	1	3
		K00053	arCOG04465	COG0059	ilvC	ketol-acid reductoisomerase	EC 1.1.1.86	1	1	1	1	1	1	1	0	1	1	1	1
		K01687	arCOG04045	COG0129	ilvD	dihydroxy-acid dehydratase	EC 4.2.1.9	1	1	1	1	1	1	1	1	1	1	1	1
		K00600	arCOG00070	COG0112	glyA,SHMT	glycine hydroxymethyltransferase	EC 2.1.2.1	1	1	1	2	2	2	2	0	2	2	3	2
		K01754	arCOG01431	COG1171	ilvA,tdcB	threonine dehydratase	EC 4.3.1.19	1	1	1	1	1	1	1	0	1	1	0	1
Polyamine synthesis		K01480	arCOG01700	COG0010	speB	agmatinase	EC 3.5.3.11	1	1	1	1	1	1	1	0	1	1	1	0
		K00797	arCOG00050	COG0421	speE,SRM	spermidine synthase	EC 2.5.1.16	1	1	1	1	1	1	1	0	1	1	0	0
Transporters	Mineral and organic ion transporters	K02049	-	COG1116		NitT/TauT family transport system ATP-binding protein		1	1	1	1	1	1	1	0	1	1	0	0
		K02050	-	COG0600		NitT/TauT family transport system permease protein		1	1	1	1	1	1	1	0	1	1	1	0
		K02051	arCOG01803	COG0715		NitT/TauT family transport system substrate-binding protein		1	1	1	1	1	1	1	0	1	1	0	0
		K14166	arCOG06267	COG1276/COG2372	ycnJ	copper transporter protein		1	1	1	1	1	1	1		1	1	1	1
		K17686	arCOG02763	COG2217	copA	P-type Cu+ transporter	EC 7.2.2.8	1	1	1	1	1	1	1	1	1	1	1	1
		K09817	arCOG00201	COG1121	znuC	zinc transport system ATP-binding protein	EC 7.2.2.-	1	2	2	2	2	2	2	2	2	2	2	3
		K09816	-	COG1108	znuB	zinc transport system permease protein		2	1	1	1	1	1	1	1	1	1	1	1
		K09815	arCOG01005	COG4531	znuA	zinc transport system substrate-binding protein		1	1	1	1	1	1	1	1	1	1	1	0
		K16264	arCOG01477	COG1230	czcD, zitB	cobalt-zinc-cadmium efflux system protein		1	1	1	1	1	1	1		1	1	1	1
						putative Zinc/iron permease, ZIP family (PF02535)												1
		K15987		COG3808	hppA	K(+)-stimulated pyrophosphate-energized sodium pump		1	1	1	1	1	1	1		1	1	1	3
		K08970	arCOG03919	COG2215	rcnA	nickel/cobalt transporter (NicO) family protein					1	1	1						1
		K03322	arCOG04531	COG1914	mntH	manganese transport protein		2			1	1	1	1	1	1	1	1	1
		K03284	-	COG0598	corA	magnesium transporter			1	1	1	1	1	1	1	1	1	1	1
		K02016	-	COG0614	fhuD	iron complex transport system substrate-binding protein		1	0	0	1	1	2	1	0	2	1	0	0
		K19976	arCOG01006	COG1108	mntB	manganese/zinc transport system permease protein			1	1	1	1	1	1	1	1	1	1	3
		K01551	arCOG02849	COG0003	arsA	arsenite-transporting ATPase	EC 3.6.3.16, EC 3.6.3.-	1	1	1	1	1	1	1	0	1	1	1	1
	Phosphate and amino acid transporters	K02036	arCOG00231	COG1117	pstB	phosphate transport system ATP-binding protein	EC 7.3.2.1	1	1	1	1	1	1	1		1	1	1	1
		K02037	arCOG00167	COG0573	pstC	phosphate transport system permease protein		1	1	1	1	1	1	1	1	1	1	1	1
		K02038	arCOG00168	COG0581	pstA	phosphate transport system permease protein		0	1	1	1	1	1	1	1	1	1	1	0
		K02039	-	COG0704	phoU	phosphate transport system protein		1	1	1	1	1	1	1	0	1	1	1	1
		-	-	-		amino acid transporter, APC family					1	1	1	1	3	1	1	1	1
		K02040	-	COG0226	pstS	phosphate transport system substrate-binding protein		1	1	1	1	1	1	1	1	1	1	1	1
		K02041	arCOG00922	COG3638	phnC	phosphonate transport system ATP-binding protein	EC 7.3.2.2	0	0	0	1	1	1	1	0	1	1	1	1
		K02042	arCOG00173	COG3639	phnE	phosphonate transport system permease protein		0	1	1	1	1	1	1	0	1	1	1	1
		K02044	arCOG01805	COG3221	phnD	phosphonate transport system substrate-binding protein		0	1	1	1	1	1	1	0	1	1	1	0
	Peptide and nickel transporters	K02031	arCOG00184	COG0444/COG1123	ABC.PE.A	peptide/nickel transport system ATP-binding protein		1	1	1	1	1	1	1	1	1	1	1	0
		K02033	-	COG0601	ABC.PE.P	peptide/nickel transport system permease protein		1	1	1	1	1	1	1	0	1	1	1	1
		K02034	-	COG1173	ABC.PE.P1	peptide/nickel transport system permease protein		1	1	1	1	1	1	1	0	1	1	1	1
		K02035	-	COG0747	ABC.PE.S	peptide/nickel transport system substrate-binding protein		1	1	1	1	1	1	1	0	1	1	1	2
	ABC-2 and other transporters	K01990	arCOG04347/arCOG00194	COG1131/COG1134		ABC-2 type transport system ATP-binding protein		2	2	2	2	2	2	2	1	2	2	1	1
		K01992	arCOG01465/arCOG01467	COG0842/COG1277/COG1668/COG1682/COG3694		ABC-2 type transport system permease protein		4	3	3	3	3	3	3	3	3	3	2	2
		K02003	-	COG1136/COG4181		putative ABC transport system ATP-binding protein		1	1	1	1	1	1	1	2	1	1	1	1
		K02004	-	COG0577/COG3127		putative ABC transport system permease protein		1	1	1	1	1	1	1	1	1	1	1	1
	urea transporters	K08717	arCOG14709	COG4413	utp	urea transporter		0	0	0	1	1	1	0	0	0	0	0	0
		K20989	-	COG0591	DUR3	urea-proton symporter					1	1	1						1
	ammonium transporters	K03320	arCOG04397	COG0004	amt	ammonium transporter; AMT family		0	2	2	3	3	3	2	3	4	2	2	3
Riboflavin metabolism		K02858	arCOG01320	COG0108	ribB	3,4-dihydroxy 2-butanone 4-phosphate synthase	EC 4.1.99.12	0	1	1	1	1	1	1	0	1	1	1	1
		K00794	arCOG01323	COG0054	ribH	6,7-dimethyl-8-ribityllumazine synthase	EC 2.5.1.78	1	1	1	1	1	1	1	0	1	1	1	1
		K00793	arCOG04713	COG0307	ribE	riboflavin synthase	EC 2.5.1.9	0	1	1	1	1	1	1	0	1	1	1	0
		K07732	-	COG1339	rfk	riboflavin kinase, archaea type	EC 2.7.1.161	1	1	1	1	1	1	1	1	1	1	1	1
		K14656	-	COG0615	ribL	FAD synthetase	EC 2.7.7.2	1	1	1	1	1	1	1	1	1	1	1	1
biotin synthesis		K01012	arCOG00658	COG0502	bioB	biotin synthase	EC 2.8.1.6	1	1	1	1	1	1	1	0	1	1	1	1
		K00833	arCOG00917	COG0161	bioA	adenosylmethionine---8-amino-7-oxononanoate aminotransferase	EC 2.6.1.62	2	1	1	1	1	1	1	0	2	1	0	1
		K01935	arCOG00100	COG0132	bioD	dethiobiotin synthetase	EC 6.3.3.3	1	1	1	1	1	1	1	0	1	1	1	0
Cobalamin (B12) synthesis		K03795	arCOG05434	COG2138	cbiX	sirohydrochlorin cobaltochelatase	EC 4.99.1.3	1	1	1	1	1	1	1	1	2	1	1	1
		K03394	arCOG00977/arCOG00650	COG2243	cobl-cbiL	precorrin-2/cobalt-factor-2 C20-methyltransferase	EC 2.1.1.130, EC 2.1.1.151	1	1	1	1	1	1	1	2	1	1	1	1
		K05934	arCOG00647	COG1010	cobJ/cbiH	precorrin-3B C17-methyltransferase	EC 2.1.1.131	1	1	1	1	1	1	1	0	0	1	0	1
		K05936	arCOG00645	COG2875	cobM/cbiF	precorrin-4/cobalt-precorrin-4 C11-methyltransferase	EC 2.1.1.133, EC 2.1.1.271	1	1	1	1	1	1	1	2	1	1	1	1
		K02189	arCOG00651	COG2073	cbiG	cobalt-precorrin 5A hydrolase	EC 3.7.1.12	2	1	1	1	1	1	1	1	1	1	1	1
		K02188	arCOG04383	COG1903	cbiD	cobalt-precorrin-5B (C1)-methyltransferase	EC 2.1.1.195	1	1	1	1	1	1	1	1	2	1	1	1
		K02191	arCOG00977	COG2242	cbiT	cobalt-precorrin-6B (C15)-methyltransferase	EC 2.1.1.196	2	1	1	1	1	1	1	2	1	1	1	1
		K03399	-	COG2241	cbiE	cobalt-precorrin-7 (C5)-methyltransferase	EC 2.1.1.289	1	1	1	1	1	1	1	0	1	1	1	1
		K06042	arCOG02247	COG2082	cobH-cbiC	precorrin-8X/cobalt-precorrin-8 methylmutase	EC 5.4.99.61,EC 5.4.99.60	1	1	1	1	1	1	1	1	1	1	1	1
		K19221	-	COG2109	cobA	cob(I)alamin adenosyltransferase	EC 2.5.1.17	1	1	1	1	1	1	1	1	1	1	1	0
		K02232	arCOG00105	COG1492	cobQ/cbiP	adenosylcobyric acid synthase	EC 6.3.5.10	1	1	1	1	1	1	1	1	1	1	1	0
		K02227	arCOG04274	COG1270	cobD/cbiB	adenosylcobinamide-phosphate synthase	EC 6.3.1.10	1	1	1	1	1	1	1	1	1	1	1	1
		K19712	arCOG04472	COG2266	cobY	adenosylcobinamide-phosphate guanylyltransferase	EC 2.7.7.62	1	1	1	1	1	1	1	1	1	1	1	1
		K02233	arCOG04338	COG0368	cobS/cobV	adenosylcobinamide-GDP ribazoletransferase	EC 2.7.8.26	1	1	1	1	1	1	1	1	1	1	1	1
Ectoine synthesis		K00133	-	COG0136	asd	aspartate-semialdehyde dehydrogenase	EC 1.2.1.11	1	1	1	1	1	1	1	1	1	1	1	2
		K00928	arCOG00861	COG0527	lysC	aspartate kinase	EC 2.7.2.4	1	2	2	2	2	2	2	1	2	2	2	1
		K00003	-	COG0460	hom	homoserine dehydrogenase	EC 1.1.1.3	1	1	1	1	1	1	1	1	1	1	1	1
Thiamine biosynthesis		K03147	arCOG02741	COG0422	thiC	phosphomethylpyrimidine synthase	EC 4.1.99.17	1	1	1	1	1	1	1	2	2	1	1	1
		K21219	arCOG00021	COG0351/COG1992	thiDN	hydroxymethylpyrimidine kinase / phosphomethylpyrimidine kinase / thiamine-phosphate diphosphorylase	EC 2.7.1.49, EC 2.7.4.7, EC 2.5.1.3	1	1	1	1	1	1	1	1	1	1	1	1
		K00946	arCOG00638	COG0611	thiL	thiamine-monophosphate kinase	EC 2.7.4.16	1	1	1	1	1	1	1	1	1	1	1	0
Heat related genes		K03799	arCOG01331	COG0501	htpX	heat shock protein HtpX	EC 3.4.24.-	1	1	1	1	1	1	1	1	1	1	1	1
		K04043	arCOG03060	COG0443	dnaK, HSPA9	molecular chaperone DnaK		1	1	1	1	1	1	1	0	1	1	1	1
		K03686	arCOG06880	COG0484	dnaJ	molecular chaperone DnaJ		1	1	1	1	1	1	1	0	1	1	1	3
		K03687	arCOG04772	COG0576	GRPE	molecular chaperone GrpE		1	1	1	1	1	1	1	0	1	1	1	2
		K03170	arCOG01526	COG1110	topG, rgy	reverse gyrase	EC 5.6.2.2, EC 3.6.4.12	1	0	0	0	0	0	0	0	0	0	0	0
		K13993	arCOG1832/arCOG1833	COG0071	HSP20	HSP20 family protein		3	2	2	2	2	2	2	0	2	2	2	2
Stress	Heavy metal stress	K01551	arCOG02849	COG0003	arsA	arsenite/tail-anchored protein-transporting ATPase	EC 3.6.3.16/ 3.6.3.-	1	1	1	1	1	1	1	0	1	1	1	1
		K16264	arCOG01477	COG1230	czcD	cobalt-zinc-cadmium efflux system protein		1	1	1	1	1	1	1	0	1	1	1	3
	Oxygentive stress	K04564	arCOG04147	COG0605	SOD2, sodA	superoxide dismutase, Fe-Mn family	EC 1.15.1.1	1	1	1	1	1	1	1	1	1	1	1	1
		K00384	arCOG01296/arCOG01301	COG0492	trxB	thioredoxin reductase (NADPH)	EC 1.8.1.9	2	1	1	3	3	3	4	3	4	3	3	3
		K03564	arCOG00310	COG1225	prxQ	peroxiredoxin Q/BCP	EC 1.11.1.15	2	2	2	2	2	2	2	2	2	2	2	1
		K03671	arCOG01972	COG0526	trxA	thioredoxin 1		3	3	3	2	2	2	2	0	2	2	2	0
CRISPR-Cas system		K19090	arCOG02758	COG1688	cas5t	CRISPR-associated protein Cas5t		0	1	1	1	1	1	0	0	1	0	0	0
		K09951	arCOG04194	COG3512	cas2	CRISPR-associated protein Cas2		0	2	0	2	1	1	0	0	1	0	0	0
		K07464	arCOG00790/arCOG00794	COG1468	cas4	CRISPR-associated exonuclease Cas4	EC 3.1.12.1	0	6	2	4	3	3	3	0	5	1	0	1
		K19075	arCOG03617	COG1857	cas7	CRISPR-associated protein Cst2		0	3	1	1	1	1	0	0	1	0	0	0
		K19142	arCOG02661	COG1604	cmr6	CRISPR-associated protein Cmr6		0	2	0	0	0	0	0	0	0	0	0	0
		K19076	-	COG1353	cas10	CRISPR-associated protein Cmr2		0	2	0	0	0	0	0	0	0	0	0	0
		K19143	arCOG03433	COG1517	csx1	CRISPR-associated protein Csx1		0	3	1	1	0	0	0	0	2	1	0	0
		K19091	arCOG04342	COG1583	cas6	CRISPR-associated endoribonuclease Cas6	EC 3.1.-.-	0	4	2	1	1	1	1	0	1	1	0	0
		K19088	-	-	cas8a	CRISPR-associated protein Cst1		0	1	1	0	0	0	0	0	0	0	0	0
		K19116	arCOG02758	COG1688	cas5h	CRISPR-associated protein Cas5h		0	3	0	0	0	0	0	0	0	0	0	0
		K07012	arCOG01445	COG1203	cas3	CRISPR-associated endonuclease/helicase Cas3	EC 3.1.-.-, EC 3.6.4.-	0	4	1	1	1	1	0	0	1	0	0	0
		K19114	arCOG05124	-	csh1	CRISPR-associated protein Csh1		0	1	0	0	0	0	0	0	0	0	0	0
		K15342	arCOG01452	COG1518	cas1	CRISPR-associated protein Cas1		0	3	1	2	1	1	0	0	1	0	0	0
		K19135	-	-	csx14	CRISPR-associated protein Csx14		0	1	0	1	0	0	0	0	0	0	0	0
		K09000	arCOG02657	COG1336	cmr4	CRISPR-associated protein Cmr4		0	2	0	0	0	0	0	0	0	0	0	0
		K19085	arCOG04195	COG4343	csa1	CRISPR-associated protein Csa1		0	1	0	1	0	0	0	0	0	0	0	0
		K07061	-	COG1367	cmr1	CRISPR-associated protein Cmr1		0	2	0	0	0	0	0	0	0	0	0	0
		K19115	-	COG3649	csh2	CRISPR-associated protein Csh2		0	1	0	0	0	0	0	0	0	0	0	0
		K09002	-	COG1337	csm3	CRISPR-associated protein Csm3		0	1	0	0	0	0	0	0	0	0	0	0
		K07016	arCOG02666	COG1353	csm1	CRISPR-associated protein Csm1		0	1	0	0	0	0	0	0	0	0	0	0
		K19139	arCOG03222	COG1567	csm4	CRISPR-associated protein Csm4		0	1	0	0	0	0	0	0	0	0	0	0
F420 biosynthesis		K11780	arCOG00657	COG1060	cofG	7,8-didemethyl-8-hydroxy-5-deazariboflavin synthase	EC 4.3.1.32	1	1	1	1	1	1	1	1	1	1	0	1
		K11781	arCOG00656	COG1060	cofH	5-amino-6-(D-ribitylamino)uracil---L-tyrosine 4-hydroxyphenyl transferase	EC 2.5.1.147	1	0	0	1	1	1	0	1	0	0	0	0
		K14941	arCOG04472	COG1920	cofC	2-phospho-L-lactate guanylyltransferase	EC 2.7.7.68	0	1	1	1	1	1	1	1	1	1	1	1
		K11212	arCOG04395	COG0391	cofD	LPPG:FO 2-phospho-L-lactate transferase	EC 2.7.8.28	0	1	1	1	1	1	1	1	1	1	1	2
		K12234	arCOG02714	COG0778/COG1478	cofE	coenzyme F420-0:L-glutamate ligase / coenzyme F420-1:gamma-L-glutamate ligase	EC 6.3.2.31, EC 6.3.2.34	1	1	1	1	1	1	1	0	1	1	1	1
Other important genes		K08681	-	COG0311	pdxT, pdx2	5'-phosphate synthase pdxT subunit (B6 synthesis)	EC 4.3.3.6	1	1	1	1	1	1	1	0	1	1	1	1
		-	-	-		nitrilase/cyanide hydratase		1	1	1	1	1	1	1	1	1	1	1	1
		-	arCOG03914	COG02132		multiple copper oxidases		2	0	2	1	0	2	1	2	0	0	2	2
		-	arCOG04808/arCOG05218	COG01785		alkaline phosphatise			1	1
		-	-	-		blue copper protein		2	5	6	3	3	3	3	1	4	3	4	3
		-	-	-		Ni-Fe hydrogenase group 3b		1	1	1	1	1	1	1		1	1
		K02319	arCOG15272	COG00417	pol	DNA polymerase, archaea type	EC 2.7.7.7	1	1	1	1	1	1	1	1	1	1	1	1
		K00313	arCOG00570	COG0644	fixC	electron transfer flavoprotein-quinone oxidoreductase	EC 1.5.5.-	1	1	1	1	1	1	1	1	2	1	1	1
		K03521	arCOG00446	COG2086	fixA	electron transfer flavoprotein beta subunit		1	1	1	1	1	1	1	0	1	1	1	1
		K03522	arCOG00447	COG2025	fixB	electron transfer flavoprotein alpha subunit		2	1	1	1	1	1	1	1	1	1	1	0
		K01743	-	COG0663		carbonic anhydrase	EC 4.2.1.1	1
		K11717	arCOG00065	COG0520	sufS	cysteine desulfurase/ selenocysteine lyase	EC 2.8.1.7, EC 4.4.1.16	2	2	2	2	2	2	2	2	2	2	2	2
		K03124	-	COG1405	TFIIB, tfb	transcription initiation factor TFIIB		1	3	3	3	3	3	2	2	2	2	2	2
		K00926	arCOG00863	COG0549	arcC	carbamate kinase	EC 2.7.2.2	1	1	1
		K01955	arCOG01594/arCOG01596	COG0458	carB	carbamoyl-phosphate synthase large subunit	EC 6.3.5.5	1	1	1	1	1	1	1		1	1	1
		K01956	arCOG00064	COG0505	carA	carbamoyl-phosphate synthase small subunit	EC 6.3.5.5	1	1	1	1	1	1	1		1	1		1
		K03821	arCOG06344	COG3243	phbC, phaC	polyhydroxyalkanoate synthase subunit PhaC	EC 2.3.1.-	1	2	1	2	2	2	2	2	3	2	2	2
		K22881	arCOG06343	-	phaE	polyhydroxyalkanoate synthase subunit PhaE		1	1	1	1	1	1	1	0	1	1	1	1
		K19710	-	COG0537		ATP adenylyltransferase	EC 2.7.7.53				1	1	1	1		1	1	1	1
		K03969	arCOG04782	COG1842	pspA	phock shock protein A		1	1	1	1	1	1	1	1	1	1	1
		K12339	arCOG01430	COG0031	cysM	cysteine synthase B	EC 2.5.1.144	1	1	1	1	1	1	1	0	1	1	1	2
		K13953	-	COG1064	adhP	alcohol dehydrogenase, propanol-preferring	EC 1.1.1.1	2	4	2	2	2	3	1	2	2	2	3	2
		K01821	-	COG1942	praC	4-oxalocrotonate tautomerase	EC 5.3.2.6	1	1	1	1	1	1	1	1	1	1	1	1
		K00537	arCOG11724	COG01393	arsC	arsenate reductase (glutaredoxin)	EC 1.20.4.1	1	1	1	1	1	1	1	1	1	1	1	1
		K01895	arCOG01529/arCOG04201	COG0365	acs	acetyl-CoA synthetase	EC 6.2.1.1	3	1	1	4	3	3	3	1	3	3	2	1
		K01006	arCOG01111	COG0574	ppdK	pyruvate, orthophosphate dikinase	EC 2.7.9.1	1	1	1	1	1	1	1	0	1	1	1	1
		K03778	arCOG01755	COG1052	ldhA	L-lactate dehydrogenase	EC 1.1.1.28	2	0	0	0	0	0	0	0	0	0	0	0
		K00528	arCOG02200	COG1018	fpr	ferredoxin/flavodoxin---NADP+ reductase	EC 1.18.1.2, EC 19.1.1	1	1	1	1	1	1	1	1	1	1	1	1
		K03163	arCOG08649	COG3569	TOP1	DNA topoisomerase I (IB)	EC 5.6.2.1	1	1	1	1	1	1	1	0	1	1	1	1
		K03168	arCOG01527	COG0550/COG0551/COG1754	topA	DNA topoisomerase I (IA)	EC 5.6.2.1	2	1	1	1	1	1	1	0	1	1	1	1
* absence of genes can be result of genome fragmentation
* Numbers are inferred from KO result

## Sheet: ST5
Supplementary Table 5 Details of annotation results of proteins on scaffold with AmoA by BLASTp to the KEGG database
Query	Subject	Organisms	Amino acid identity (%)	Query coverage (%)	Annotation
NODE_52239_length_4113_cov_3.91646
NODE_52239_length_4113_cov_3.91646_1	ncv:NCAV_0497	"Ca. Nitrosocaldus cascurensis"	88.7	100	conserved protein of unknown function
NODE_52239_length_4113_cov_3.91646_2	ncv:NCAV_0496	"Ca. Nitrosocaldus cascurensis"	83.9	96.8	conserved protein of unknown function
NODE_52239_length_4113_cov_3.91646_3	ncv:NCAV_0495	"Ca. Nitrosocaldus cascurensis"	90.9	100	Endonuclease IV
NODE_52239_length_4113_cov_3.91646_4	ncv:NCAV_0494	"Ca. Nitrosocaldus cascurensis"	95.2	100	conserved protein of unknown function
NODE_52239_length_4113_cov_3.91646_5	ncv:NCAV_0493	"Ca. Nitrosocaldus cascurensis"	80.3	100	exported protein of unknown function
NODE_52239_length_4113_cov_3.91646_6	ncv:NCAV_0492	"Ca. Nitrosocaldus cascurensis"	99.5	100	methane/ammonia monooxygenase subunit A
NODE_52239_length_4113_cov_3.91646_7	ncv:NCAV_0491	"Ca. Nitrosocaldus cascurensis"	100	100	conserved protein of unknown function
NODE_11621_length_14053_cov_3.97731
NODE_11621_length_14053_cov_3.97731_1	ncv:NCAV_0497	"Ca. Nitrosocaldus cascurensis"	97.7	100	conserved protein of unknown function
NODE_11621_length_14053_cov_3.97731_2	ncv:NCAV_0496	"Ca. Nitrosocaldus cascurensis"	86.5	97.8	uncharacterized protein
NODE_11621_length_14053_cov_3.97731_3	ncv:NCAV_0495	"Ca. Nitrosocaldus cascurensis"	91.2	100	deoxyribonuclease IV
NODE_11621_length_14053_cov_3.97731_4	ncv:NCAV_0494	"Ca. Nitrosocaldus cascurensis"	89.8	100	conserved protein of unknown function
NODE_11621_length_14053_cov_3.97731_5	ncv:NCAV_0493	"Ca. Nitrosocaldus cascurensis"	89.2	100	exported protein of unknown function
NODE_11621_length_14053_cov_3.97731_6	ncv:NCAV_0492	"Ca. Nitrosocaldus cascurensis"	98.2	100	methane/ammonia monooxygenase subunit A
NODE_11621_length_14053_cov_3.97731_7	ncv:NCAV_0491	"Ca. Nitrosocaldus cascurensis"	97.7	100	conserved protein of unknown function
NODE_11621_length_14053_cov_3.97731_8	ncv:NCAV_0490	"Ca. Nitrosocaldus cascurensis"	99.5	100	methane/ammonia monooxygenase subunit C
NODE_11621_length_14053_cov_3.97731_9	ncv:NCAV_0489	"Ca. Nitrosocaldus cascurensis"	98.6	100	methane/ammonia monooxygenase subunit B
NODE_11621_length_14053_cov_3.97731_10	ncv:NCAV_0488	"Ca. Nitrosocaldus cascurensis"	98.8	100	conserved protein of unknown function
NODE_11621_length_14053_cov_3.97731_11	ncv:NCAV_0486	"Ca. Nitrosocaldus cascurensis"	96.7	98.4	conserved protein of unknown function
NODE_11621_length_14053_cov_3.97731_12	ncv:NCAV_0485	"Ca. Nitrosocaldus cascurensis"	96.6	100	small subunit ribosomal protein S15
NODE_11621_length_14053_cov_3.97731_13	ncv:NCAV_0484	"Ca. Nitrosocaldus cascurensis"	90	97	single-stranded-DNA-specific exonuclease
NODE_11621_length_14053_cov_3.97731_14	ncv:NCAV_0483	"Ca. Nitrosocaldus cascurensis"	75.3	98.8	conserved protein of unknown function
NODE_11621_length_14053_cov_3.97731_15	ncv:NCAV_0482	"Ca. Nitrosocaldus cascurensis"	92.7	100	seryl-tRNA synthetase
NODE_11621_length_14053_cov_3.97731_16	ncv:NCAV_0481	"Ca. Nitrosocaldus cascurensis"	88.1	99	large subunit ribosomal protein L21e
NODE_11621_length_14053_cov_3.97731_17	ncv:NCAV_0480	"Ca. Nitrosocaldus cascurensis"	94.5	100	NA-directed RNA polymerase subunit F
NODE_11621_length_14053_cov_3.97731_18	ncv:NCAV_0479	"Ca. Nitrosocaldus cascurensis"	97.8	100	putative nucleotide binding protein
NODE_11621_length_14053_cov_3.97731_19	ncv:NCAV_0478	"Ca. Nitrosocaldus cascurensis"	82.2	98	release factor glutamine methyltransferase

## Sheet: ST6
Supplementary Table S6 Information of different clades of multicopper oxidases (MCO) in Figure S3
Scaffold ID	MAGs
MCO1
LT981265.1_552	"Ca. Nitrosocaldus cavascurensis" SCU2
Ga0272246_11_590	"Ca. Nitrosocaldus islandicus"
NODE_43_length_381716_cov_9.48262_28	Tumba.bins.72
NODE_24_length_20128_cov_11.2131_14	QQ.bins.115137
NODE_4_length_134990_cov_11.5272_116	QQ.bins.88
NODE_6_length_120063_cov_4.66275_45	JZ-2.bins.172
MCO4
LT981265.1_164	"Ca. Nitrosocaldus cavascurensis" SCU2
Ga0272246_11_163	"Ca. Nitrosocaldus islandicus"
NODE_3_length_160909_cov_5.22128_136	JZ-1.bins.77
NODE_2459_length_31594_cov_3.60845_12	JZ-3.bins.102
NODE_7_length_106275_cov_5.52975_32	JZ-2.bins.172
NODE_17_length_26956_cov_7.03906_7	QQ.bins.115137
NODE_132_length_191046_cov_9.01718_142	Tumba.bins.72
LT981265.1_1225	"Ca. Nitrosocaldus cavascurensis" SCU2
LT981265.1_309	"Ca. Nitrosocaldus cavascurensis" SCU2
Ga0272246_11_307	"Ca. Nitrosocaldus islandicus"
RFIP01000276.1_1	Thaumarchaeota archaeon J079
NODE_43_length_381716_cov_9.48262_273	Tumba.bins.72
NODE_12816_length_7276_cov_3.12253_6	JZ-3.bins.102
NODE_7_length_53984_cov_6.83363_4	QQ.bins.115137
NODE_2_length_244391_cov_5.36341_113	JZ-1.bins.77
NODE_1_length_318129_cov_165.377_248	QQ.bins.97
NODE_18_length_12355_cov_137.987_15	QQ.bins.97
NODE_1_length_307993_cov_5.23011_129	JZ-1.bins.77
NODE_13_length_29436_cov_7.97973_31	QQ.bins.115137
NODE_14575_length_6342_cov_2.51585_2	JZ-3.bins.102
NODE_50_length_6539_cov_7.67581_1	QQ.bins.115137
NODE_85_length_255464_cov_9.44837_138	Tumba.bins.72
LT981265.1_1517	"Ca. Nitrosocaldus cavascurensis" SCU2
Ga0272246_11_1552	"Ca. Nitrosocaldus islandicus"
NODE_6_length_105413_cov_12.9426_110	QQ.bins.88
NODE_7_length_106275_cov_5.52975_58	JZ-2.bins.172

## Sheet: ST7
Supplementary Table 7 Detailed information of OGs of defined sets
Set	Orthogroup ID	No. of genes	arCOG ID	category	Gene name	Potential function	Note
Shared
Shared	OG0000827	87	arCOG08676	C	AmoA	Ammonia monooxygenase subunit A	Ammonia oxidation
	OG0000112	86	arCOG08699	C	-	Methane monooxygenase/Ammonia monooxygenase, subunit C
	OG0000778	85	arCOG10586	C	AmoX	Ammonia monooxygenase subunit X
	OG0000828	87	arCOG08675	C	-	Methane monooxygenase/Ammonia monooxygenase, subunit B
	OG0000449	92	arCOG04232	I	Sbm	Methylmalonyl-CoA mutase	3HP/4HB cycle
	OG0000194	95	arCOG02705	I	-	Acetyl-CoA carboxylase, carboxyltransferase component
	OG0000743	89	arCOG02143	Q	-	Aromatic ring hydroxylase
	OG0000318	92	arCOG06073	C	PckA	Phosphoenolpyruvate carboxykinase (ATP)	Gluconeogensis
	OG0000451	90	arCOG04180	G	-	Bifunctional fructose-1,6-bisphosphate aldolase/phosphatase FBPA/FBPase
	OG0000794	86	arCOG01122	G	RpiA	Ribose 5-phosphate isomerase	Non-oxidation pentose phosphate pathway
	OG0000120	95	arCOG05046	G	Rpe	Pentose-5-phosphate-3-epimerase
	OG0000207	94	arCOG01051	G	TktA2	Transketolase, C-terminal subunit
	OG0000365	95	arCOG05061	G	TalA	Transaldolase
	OG0000818	89	arCOG04237	C	GltA	Citrate synthase	TCA cycle
	OG0000304	90	arCOG01697	C	AcnA	Aconitase A
	OG0000087	90	arCOG00246	C	Mdh	Malate/lactate dehydrogenase
	OG0000428	93	arCOG01163	C	LeuB	Isocitrate/isopropylmalate dehydrogenase
	OG0000387	91	arCOG01339	C	SucD	Succinyl-CoA synthetase, alpha subunit
	OG0000533	91	arCOG01337	C	SucC	Succinyl-CoA synthetase, beta subunit
	OG0000795	88	arCOG02244	C	SdhC	Succinate dehydrogenase/fumarate reductase, cytochrome b subunit
	OG0000836	86	arCOG00571	C	SdhA	Succinate dehydrogenase/fumarate reductase, flavoprotein subunit
	OG0000687	87	arCOG00962	C	FrdB	Succinate dehydrogenase/fumarate reductase, Fe-S protein subunit
	OG0000430	91	arCOG01606	C	PorA	Pyruvate:ferredoxin oxidoreductase or related 2-oxoacid:ferredoxin oxidoreductase, alpha subunit and gamma
	OG0000502	92	arCOG01599	C	PorB	Pyruvate:ferredoxin oxidoreductase or related 2-oxoacid:ferredoxin oxidoreductase, beta subunit
	OG0000405	92	arCOG01320	H	RibB	3,4-dihydroxy-2-butanone 4-phosphate synthase	Riboflavin synthesis
	OG0000404	93	arCOG01323	H	RibH	Riboflavin synthase beta-chain
	OG0000555	91	arCOG04713	H	RibC	Riboflavin synthase alpha chain
	OG0000733	90	arCOG01484	H	RibD	Pyrimidine reductase, riboflavin biosynthesis
	OG0000334	89	arCOG00658	H	BioB	Biotin synthase or related enzyme	Biotin synthesis
	OG0000243	91	arCOG00113	H	BioF	7-keto-8-aminopelargonate synthetase or related enzyme
	OG0000297	90	arCOG00917	H	BioA	Adenosylmethionine-8-amino-7-oxononanoate aminotransferase
	OG0000592	91	arCOG00100	H	BioD	Dethiobiotin synthetase
	OG0000403	91	arCOG00105	H	CobQ	Cobyric acid synthase	Cobalamin synthesis
	OG0000553	92	arCOG04274	H	CbiB	Cobalamin biosynthesis protein CobD/CbiB
	OG0000647	91	arCOG04472	H	-	2-phospho-L-lactate guanylyltransferase, coenzyme F420 biosynthesis enzyme, CobY/MobA/RfbA family
	OG0000552	91	arCOG04338	H	CobS	Cobalamin-5-phosphate synthase
	OG0000753	90	arCOG00644	H	CysG	Uroporphyrinogen-III methylase
	OG0000250	89	arCOG04383	H	CbiD	Cobalamin biosynthesis protein CbiD
	OG0000249	91	arCOG00651	H	CbiG	Cobalamin biosynthesis protein CbiG
	OG0000313	91	arCOG02247	H	CobH	Precorrin isomerase
	OG0000153	90	arCOG00977	H	CobL	Precorrin-6B methylase 2
	OG0000312	90	arCOG00648	H	CobF	Precorrin-2 methylase
	OG0000482	90	arCOG00645	H	CobM	Precorrin-4 methylase
	OG0000494	94	arCOG04272	H	CobT	NaMN:DMB phosphoribosyltransferase
	OG0000170	92	arCOG00106	H	CobB	Cobyrinic acid a,c-diamide synthase
	OG0000351	92	arCOG00647	H	CobJ	Precorrin-3B methylase
	OG0000414	92	arCOG00650	H	CobL	Precorrin-6B methylase 1
	OG0002016	13	arCOG03914	Q	SufI	Multicopper oxidase
	OG0000159	82	arCOG03914	Q	SufI	Multicopper oxidase
	OG0000366	76	arCOG03914	Q	SufI	Multicopper oxidase
	OG0000821	89	arCOG02929	C	PetE	Plastocyanin
	OG0000129	87	arCOG02926	C	PetE	Plastocyanin
	OG0002023	11	arCOG02926	C	PetE	Plastocyanin
	OG0002305	11	arCOG02926	C	PetE	Plastocyanin
	OG0005129	3	arCOG02929	C	PetE	Plastocyanin
	OG0000006	94	arCOG02926	C	PetE	Plastocyanin
	OG0000032	95	arCOG00194	V	CcmA	ABC-type multidrug transport system, ATPase component
	OG0000035	95	arCOG02694	U	TatA	Sec-independent protein secretion pathway component
	OG0000434	95	arCOG01217	U	SEC65	Signal recognition particle 19 kDa protein
	OG0000004	95	arCOG08728	S	-	Uncharacterized protein
	OG0000017	95	arCOG01308	O	Cdc48	ATPase of the AAA+ class , CDC48 family
	OG0000023	95	arCOG01257	O	GroEL	Chaperonin GroEL, HSP60 family
	OG0000056	95	arCOG00971	O	PRE1	20S proteasome, alpha subunit
	OG0000071	95	arCOG02833	O	DegQ	Serine protease Do (heat-shock protein)
	OG0000259	95	arCOG04236	O	SufC	Cysteine desulfurase activator ATPase
	OG0000372	95	arCOG02610	L	ScpA	Chromatin segregation and condensation protein Rec8/ScpA/Scc1, kleisin family
	OG0000005	95	arCOG01117	K	-	Lrp/AsnC family C-terminal domain
	OG0000041	95	arCOG01580	K	-	DNA-binding transcriptional regulator, Lrp family
	OG0000321	95	arCOG01981	K	SUA7	Transcription initiation factor TFIIB, Brf1 subunit/Transcription initiation factor TFIIB
	OG0000323	95	arCOG02613	K	-	Chromosome segregation and condensation protein B
	OG0000238	95	arCOG01575	J	Rph	Ribonuclease PH
	OG0000257	95	arCOG04302	J	GlnS	Glutamyl- or glutaminyl-tRNA synthetase
	OG0000286	95	arCOG01574	J	Rrp42	Exosome complex RNA-binding protein Rrp42, RNase PH superfamily
	OG0000322	95	arCOG02466	J	GAR1	RNA-binding protein involved in rRNA processing
	OG0000340	95	arCOG01358	J	MiaB	2-methylthioadenine synthetase
	OG0000432	95	arCOG04243	J	RpsI	Ribosomal protein S9
	OG0000435	95	arCOG04154	J	RPS8A	Ribosomal protein S8E
	OG0000054	95	arCOG01036	H	HemA	Glutamyl-tRNA reductase
	OG0000219	95	arCOG01726	H	IspA	Geranylgeranyl pyrophosphate synthase
	OG0000221	95	arCOG01044	H	CysG	Siroheme synthase (precorrin-2 oxidase/ferrochelatase domain)
	OG0000239	95	arCOG00496	G	Pgk	3-phosphoglycerate kinase
	OG0000058	95	arCOG01909	E	GlnA	Glutamine synthetase
	OG0000140	95	arCOG01594	E	CarB	Carbamoylphosphate synthase large subunit
	OG0000228	95	arCOG01998	E	IlvB	Acetolactate synthase large subunit or other thiamine pyrophosphate-requiring enzyme
	OG0000298	95	arCOG04445	E	IlvH	Acetolactate synthase, small subunit
	OG0000336	95	arCOG02092	E	LeuA	Isopropylmalate/homocitrate/citramalate synthase
	OG0000280	95	arCOG01551	C	NuoC	NADH dehydrogenase subunit C
	OG0000241	94	arCOG01228	U	Ffh	Signal recognition particle GTPase
	OG0000003	94	arCOG08716	S	-	Uncharacterized protein
	OG0000352	94	arCOG08749	S	-	Uncharacterized protein
	OG0000510	94	arCOG08683	S	-	Uncharacterized membrane protein
	OG0000062	94	arCOG01622	R	MviM	Predicted dehydrogenase
	OG0000144	94	arCOG01455	R	AdhP	Zn-dependent alcohol dehydrogenase
	OG0000364	94	arCOG08747	R	-	Predicted thiol-disulfide oxidoreductase
	OG0000073	94	arCOG04147	P	SodA	Superoxide dismutase
	OG0000255	94	arCOG00310	O	Bcp	Peroxiredoxin
	OG0000290	94	arCOG00065	O	csdA	Selenocysteine lyase/Cysteine desulfurase
	OG0000156	94	arCOG01390	M	-	Glycosyl transferase family 2
	OG0000342	94	arCOG01222	M	TagD	Cytidylyltransferase fused to conserved domain of DUF357 family
	OG0000094	94	arCOG00467	L	CDC6	Cdc6-related protein, AAA superfamily ATPase
	OG0000189	94	arCOG01165	L	-	DNA topoisomerase VI, subunit B
	OG0000192	94	arCOG00488	L	DnaN	DNA polymerase sliding clamp subunit (PCNA homolog)
	OG0000200	94	arCOG15272	L	PolB1	DNA polymerase PolB1
	OG0000287	94	arCOG04206	L	MUS81	ERCC4-type nuclease
	OG0000303	94	arCOG04143	L	-	DNA topoisomerase VI, subunit A
	OG0000456	94	arCOG04281	L	DnaG	DNA primase (bacterial type)
	OG0000027	94	arCOG01764	K	SPT15	TATA-box binding protein (TBP), component of TFIID and TFIIIB
	OG0000037	94	arCOG01753	K	Ssh10b	Archaeal DNA-binding protein
	OG0000320	94	arCOG01628	K	-	DNA-binding transcriptional regulator, Lrp family
	OG0000497	94	arCOG01016	K	Rpo4	DNA-directed RNA polymerase, subunit Rpo4/RpoF
	OG0000118	94	arCOG00678	J	Rrp4	Exosome complex RNA-binding protein Rrp4, contains S1 and KH domains
	OG0000127	94	arCOG00809	J	LeuS	Leucyl-tRNA synthetase
	OG0000203	94	arCOG04161	J	DPH5	Diphthamide biosynthesis methyltransferase
	OG0000204	94	arCOG01255	J	AlaS	Alanyl-tRNA synthetase
	OG0000296	94	arCOG04093	J	RPS4A	Ribosomal protein S4E
	OG0000332	94	arCOG04071	J	RplD	Ribosomal protein L4
	OG0000441	94	arCOG04094	J	RplX	Ribosomal protein L24
	OG0000459	94	arCOG04254	J	RpsG	Ribosomal protein S7
	OG0000460	94	arCOG04255	J	RpsL	Ribosomal protein S12
	OG0000504	94	arCOG04242	J	RplM	Ribosomal protein L13
	OG0000522	94	arCOG04095	J	RplN	Ribosomal protein L14
	OG0000523	94	arCOG04099	J	RpsS	Ribosomal protein S19
	OG0000524	94	arCOG04072	J	RplW	Ribosomal protein L23
	OG0000021	94	arCOG01259	I	FabG	Short-chain alcohol dehydrogenase
	OG0000148	94	arCOG01590	I	AccC	Biotin carboxylase
	OG0000155	94	arCOG03056	I	PgpB	Membrane-associated phospholipid phosphatase
	OG0000079	94	arCOG00972	H	NadR	Nicotinamide mononucleotide adenylyltransferase
	OG0000136	94	arCOG04300	H	HemB	Delta-aminolevulinic acid dehydratase
	OG0000198	94	arCOG00021	H	-	Predicted transcriptional regulator fused phosphomethylpyrimidine kinase, involved in the thiamin biosynthesis
	OG0000269	94	arCOG04348	H	UbiE	Ubiquinone/menaquinone biosynthesis C-methylase UbiE
	OG0000288	94	arCOG01348	H	nadF	NAD kinase
	OG0000393	94	arCOG01904	H	-	CTP-dependent Riboflavin kinase
	OG0000327	94	arCOG00639	F	PurM	Phosphoribosylaminoimidazole (AIR) synthetase
	OG0000039	94	arCOG01588	E	LysW	Lysine biosynthesis protein LysW
	OG0000147	94	arCOG00070	E	GlyA	Glycine/serine hydroxymethyltransferase
	OG0000181	94	arCOG02098	E	PheA	Chorismate mutase
	OG0000455	94	arCOG01107	E	ArgE	Acetylornithine deacetylase/Succinyl-diaminopimelate desuccinylase or related deacylase
	OG0000458	94	arCOG01352	E	GdhA	Glutamate dehydrogenase/leucine dehydrogenase
	OG0000016	94	arCOG00452	D	ESCRTIII	Archaeal division protein CdvB, Snf7/Vps24/ESCRT-III family
	OG0000392	94	arCOG02201	D	FtsZ	Cell division GTPase
	OG0000195	94	arCOG01548	C	NuoD	NADH dehydrogenase subunit D
	OG0000237	94	arCOG01554	C	NuoB	F420H2 dehydrogenase subunit, related to NADH:ubiquinone oxidoreductase 20 kD subunit
	OG0000317	94	arCOG02095	C	OadA1	Pyruvate/oxaloacetate carboxyltransferase
	OG0000361	94	arCOG01557	C	NuoA	NADH dehydrogenase subunit A
	OG0000437	94	arCOG00422	C	GalT	Galactose-1-phosphate uridylyltransferase
	OG0000559	93	arCOG03788	V	-	LEA14-like dessication related protein
	OG0000353	93	arCOG03413	T	CDC14	Protein-tyrosine phosphatase
	OG0000354	93	arCOG01182	T	-	Predicted Ser/Thr protein kinase
	OG0000020	93	arCOG08662	S	-	Uncharacterized conserved metal-binding protein
	OG0000057	93	arCOG08748	S	-	Uncharacterized protein
	OG0000139	93	arCOG03119	S	-	DedA family membrane protein
	OG0000394	93	arCOG10523	S	-	Uncharacterized protein
	OG0000412	93	arCOG08809	S	-	Uncharacterized membrane protein
	OG0000488	93	arCOG08783	S	-	Uncharacterized protein
	OG0000007	93	arCOG10597	R	-	Hemocyanin family protein, binds copper ions
	OG0000065	93	arCOG08023	R	-	Protein implicated in RNA metabolism, contains two Zn-ribbon domain and PRC barrel domain
	OG0000283	93	arCOG00517	R	-	Rhodanese Homology Domain fused to Zn-dependent hydrolase of beta-lactamase superfamily
	OG0000333	93	arCOG04069	R	MTH1	RNA methyltransferase, SPOUT superfamily
	OG0000475	93	arCOG01043	R	-	Predicted RNA binding protein with dsRBD fold
	OG0000491	93	arCOG00833	R	RimI	Acetyltransferase (GNAT) family
	OG0000214	93	arCOG00169	P	TauC	ABC-type nitrate/sulfonate/bicarbonate transport system, permease component
	OG0000223	93	arCOG01139	O	Rri1	Proteasome lid subunit RPN8/RPN11, contains Jab1/MPN domain metalloenzyme (JAMM) motif
	OG0000276	93	arCOG04772	O	GrpE	Molecular chaperone GrpE (heat shock protein)
	OG0000319	93	arCOG01715	O	SufB	Cysteine desulfurase activator SufB
	OG0000370	93	arCOG01342	O	GimC	Prefoldin, chaperonin cofactor
	OG0000408	93	arCOG00980	O	SlpA	FKBP-type peptidyl-prolyl cis-trans isomerase 2
	OG0000579	93	arCOG01715	O	SufB	Cysteine desulfurase activator SufB
	OG0000014	93	arCOG08812	M	-	Predicted S-layer protein with Ig-like domain
	OG0000325	93	arCOG00663	M	GCD1	Nucleoside-diphosphate-sugar pyrophosphorylase involved in lipopolysaccharide biosynthesis/translation initiation factor 2B, gamma/epsilon subunit
	OG0000236	93	arCOG00439	L	MCM2	Predicted ATPase involved in replication control, Cdc46/Mcm family
	OG0000254	93	arCOG00470	L	HolB	ATPase involved in DNA replication HolB, large subunit
	OG0000311	93	arCOG00551	L	-	DNA replication initiation complex subunit, GINS15 family
	OG0000009	93	arCOG01981	K	SUA7	Transcription initiation factor TFIIB, Brf1 subunit/Transcription initiation factor TFIIB
	OG0000413	93	arCOG08041	K	-	Predicted membrane associated DNA-binding protein, HTH
	OG0000473	93	arCOG00579	K	RPB9	DNA-directed RNA polymerase, subunit M/Transcription elongation factor TFIIS
	OG0000474	93	arCOG04111	K	RPB11	DNA-directed RNA polymerase, subunit L
	OG0000505	93	arCOG04241	K	RpoA/Rpo1	DNA-directed RNA polymerase subunit D
	OG0000105	93	arCOG00039	J	QueC	7-cyano-7-deazaguanine synthase (queuosine biosynthesis)
	OG0000137	93	arCOG01179	J	InfA	Translation initiation factor 1 (IF-1)
	OG0000173	93	arCOG04277	J	Efp	Translation elongation factor P (EF-P)/translation initiation factor 5A (eIF-5A)
	OG0000256	93	arCOG00187	J	Rli1	Translation initiation factor RLI1, contains Fe-S and AAA+ ATPase domains
	OG0000326	93	arCOG00485	J	LysS	Lysyl-tRNA synthetase, class I
	OG0000363	93	arCOG00033	J	Trm5	Wybutosine (yW) biosynthesis enzyme, Trm5 methyltransferase
	OG0000369	93	arCOG04187	J	Sdo1	Ribosome maturation protein Sdo1
	OG0000378	93	arCOG04070	J	RplC	Ribosomal protein L3
	OG0000410	93	arCOG01886	J	TyrS	Tyrosyl-tRNA synthetase
	OG0000436	93	arCOG00035	J	Dph6	Diphthamide synthase (EF-2-diphthine--ammonia ligase)
	OG0000442	93	arCOG04098	J	RplV	Ribosomal protein L22
	OG0000461	93	arCOG04150	J	Krr1	rRNA processing protein Krr1/Pno1, contains KH domain
	OG0000498	93	arCOG04130	J	-	Predicted RNA-binding protein
	OG0000571	93	arCOG04129	J	RPL21A	Ribosomal protein L21E
	OG0000575	93	arCOG00780	J	RPL18A	Ribosomal protein L18E
	OG0000587	93	arCOG04090	J	RplF	Ribosomal protein L6P
	OG0000588	93	arCOG04096	J	RpsQ	Ribosomal protein S17
	OG0000589	93	arCOG00785	J	RpmC	Ribosomal protein L29
	OG0000590	93	arCOG04097	J	RpsC	Ribosomal protein S3
	OG0000301	93	arCOG00239	I	CaiD	Enoyl-CoA hydratase/carnithine racemase
	OG0000308	93	arCOG01278	I	PaaJ	Acetyl-CoA acetyltransferase
	OG0000427	93	arCOG00860	I	-	Isopentenyl phosphate kinase, enzyme of modified mevalonate pathway
	OG0000328	93	arCOG00657	H	ThiH	Thiamine biosynthesis enzyme ThiH, FO synthase or related uncharacterized enzyme
	OG0000339	93	arCOG04459	H	NadA	Quinolinate synthase
	OG0000388	93	arCOG01482	H	NadC	Nicotinate-nucleotide pyrophosphorylase
	OG0000476	93	arCOG01045	H	CoaE	Dephospho-CoA kinase
	OG0000489	93	arCOG06031	H	-	Pyrroloquinoline quinone (Coenzyme PQQ) biosynthesis protein C
	OG0000516	93	arCOG00656	H	ThiH	Thiamine biosynthesis enzyme ThiH, FO synthase or related uncharacterized enzyme
	OG0000537	93	arCOG01589	H	RimK	Glutathione synthase/glutaminyl transferase/alpha-L-glutamate ligase
	OG0000345	93	arCOG00767	G	{ManB}	Phosphomannomutase
	OG0000444	93	arCOG00493	G	GapA	Glyceraldehyde-3-phosphate dehydrogenase/erythrose-4-phosphate dehydrogenase
	OG0000493	93	arCOG01169	G	Eno	Enolase
	OG0000581	93	arCOG01696	G	ApgM	2,3-bisphosphoglycerate-independent phosphoglycerate mutase
	OG0000046	93	arCOG00419	F	Hit	HIT family hydrolase
	OG0000258	93	arCOG00018	F	Nnr2	NAD(P)H-hydrate repair enzyme Nnr, NAD(P)H-hydrate dehydratase domain
	OG0000262	93	arCOG00641	F	PurL	Phosphoribosylformylglycinamidine (FGAM) synthase, synthetase domain
	OG0000272	93	arCOG04202	F	Gch31	Archaeal GTP cyclohydrolase III
	OG0000294	93	arCOG00093	F	PurF	Glutamine phosphoribosylpyrophosphate amidotransferase
	OG0000331	93	arCOG00102	F	PurL	Phosphoribosylformylglycinamidine (FGAM) synthase, glutamine amidotransferase domain
	OG0000310	93	arCOG00082	EF	PucG	Serine-pyruvate aminotransferase/archaeal aspartate aminotransferase
	OG0000068	93	arCOG01700	E	SpeB	Arginase family enzyme
	OG0000224	93	arCOG00749	E	DppC	ABC-type dipeptide/oligopeptide/nickel transport system, permease component
	OG0000268	93	arCOG00914	E	ArgD	Ornithine/acetylornithine aminotransferase
	OG0000292	93	arCOG04133	E	AroC	Chorismate synthase
	OG0000341	93	arCOG00112	E	ArgG	Argininosuccinate synthase
	OG0000355	93	arCOG01027	E	ThrB	Homoserine kinase
	OG0000368	93	arCOG01698	E	LeuC	Homoaconitate hydratase/3-isopropylmalate dehydratase large subunit family protein
	OG0000391	93	arCOG01750	E	AspA	Aspartate ammonia-lyase
	OG0000454	93	arCOG00495	E	ArgC	Acetylglutamate semialdehyde dehydrogenase
	OG0000503	93	arCOG02230	E	LeuD	3-isopropylmalate dehydratase small subunit
	OG0000535	93	arCOG00475	E	MetF	5,10-methylenetetrahydrofolate reductase
	OG0000583	93	arCOG00184	E	AppF	ABC-type oligopeptide transport system, ATPase component
	OG0000145	93	arCOG00570	C	FixC	Dehydrogenase (flavoprotein)
	OG0000281	93	arCOG01537	C	NuoM	NADH:ubiquinone oxidoreductase subunit 4 (chain M)
	OG0000299	93	arCOG02410	C	-	Coenzyme F420-dependent N5,N10-methylene tetrahydromethanopterin reductase or related flavin-dependent oxidoreductase
	OG0000316	93	arCOG08784	C	-	4Fe-4S ferredoxin, iron-sulfur binding domain protein
	OG0000362	93	arCOG01539	C	NuoL	NADH dehydrogenase subunit L
	OG0000425	93	arCOG01540	C	NuoN	NADH dehydrogenase subunit N
	OG0000433	93	arCOG01617	C	Tas	Aryl-alcohol dehydrogenase related enzyme
	OG0000490	93	arCOG02046	C	-	Nickel-dependent lactate racemase
	OG0000580	93	arCOG02077	C	IscU	NifU homolog involved in Fe-S cluster formation
	OG0000048	92	arCOG00922	V	SalX	ABC-type antimicrobial peptide transport system, ATPase component
	OG0000080	92	arCOG08720	S	Traf5	Uncharacterized metal-binding protein, DUF2024 family
	OG0000106	92	arCOG08742	S	-	Uncharacterized protein, containing cysteine-rich C-terminal cluster
	OG0000134	92	arCOG08024	S	-	Uncharacterized protein possibly involved in RNA metabolism, contains Zn-ribbon domain
	OG0000169	92	arCOG08818	S	-	Uncharacterized protein
	OG0000240	92	arCOG08763	S	-	Uncharacterized protein
	OG0000367	92	arCOG08745	S	-	Uncharacterized protein
	OG0000426	92	arCOG04189	S	-	Membrane associated transcription regulator, contains HTH domain
	OG0000600	92	arCOG01120	S	-	SWIM zinc finger
	OG0000623	92	arCOG08806	S	-	Uncharacterized protein
	OG0000632	92	arCOG04308	S	-	Uncharacterized protein
	OG0000642	92	arCOG04033	S	-	Uncharacterized protein
	OG0000011	92	arCOG08684	R	-	Roadblock/LC7 domain superfamily protein
	OG0000177	92	arCOG00353	R	HflX	GTP-binding protein protease modulator
	OG0000215	92	arCOG00543	R	-	Predicted metal-dependent RNase, consists of a metallo-beta-lactamase domain and an RNA-binding KH domain
	OG0000305	92	arCOG02900	R	-	vWFA domain containing protein
	OG0000389	92	arCOG00254	R	-	Predicted dinucleotide-utilizing enzyme
	OG0000509	92	arCOG03031	R	YwfI	Chlorite dismutase
	OG0000138	92	arCOG06353	P	-	Probable cobalt transporter subunit, CbtA
	OG0000036	92	arCOG01972	O	TrxA	Thiol-disulfide isomerase or thioredoxin
	OG0000123	92	arCOG00310	O	Bcp	Peroxiredoxin
	OG0000142	92	arCOG06880	O	DnaJ	DnaJ type Zn finger domain
	OG0000457	92	arCOG04560	O	IscA	Fe-S cluster assembly iron-binding protein IscA
	OG0000501	92	arCOG01341	O	GIM5	Predicted prefoldin, molecular chaperone implicated in de novo protein folding
	OG0000532	92	arCOG01226	O	ArgK	Putative periplasmic protein kinase ArgK or related GTPase of G3E family
	OG0000108	92	arCOG01389	M	-	Glycosyl transferase family 2
	OG0000196	92	arCOG00057	M	GlmS	Glucosamine 6-phosphate synthetase
	OG0000059	92	arCOG00115	L	-	DNA modification methylase
	OG0000234	92	arCOG04110	L	PRI1	Eukaryotic-type DNA primase, catalytic (small) subunit
	OG0000343	92	arCOG08649	L	-	Topoisomerase IB
	OG0000487	92	arCOG00552	L	-	DNA replication initiation complex subunit, GINS23 family
	OG0000508	92	arCOG01510	L	RPA1	Single-stranded DNA-binding replication protein A (RPA), large (70 kD) subunit or related ssDNA-binding protein
	OG0000382	92	arCOG05062	K	-	Transcriptional regulator, contains HTH domain
	OG0000515	92	arCOG01361	K	ELP3	Histone acetyltransferase
	OG0000538	92	arCOG01760	K	NusA	Transcription elongation factor
	OG0000602	92	arCOG01580	K	-	DNA-binding transcriptional regulator, Lrp family
	OG0000051	92	arCOG00357	J	GTP1	Ribosome-binding ATPase YchF, GTP1/OBG family
	OG0000202	92	arCOG04252	J	TruD	tRNA(Glu) U13 pseudouridine synthase TruD
	OG0000230	92	arCOG04246	J	RtcB	RNA 3'-P ligase, RtcB family protein
	OG0000235	92	arCOG01560	J	InfB	Translation initiation factor 2 (IF-2; GTPase)
	OG0000291	92	arCOG01015	J	Pus10	tRNA U54 and U55 pseudouridine synthase Pus10
	OG0000371	92	arCOG00721	J	Nob1	Endonuclease Nob1, consists of a PIN domain and a Zn-ribbon module
	OG0000477	92	arCOG04249	J	CCA1	tRNA nucleotidyltransferase (CCA-adding enzyme)
	OG0000492	92	arCOG04245	J	RpsB	Ribosomal protein S2
	OG0000499	92	arCOG00109	J	HemK	Methylase of polypeptide chain release factors
	OG0000506	92	arCOG04208	J	RPL43A	Ribosomal protein L37AE/L43A
	OG0000544	92	arCOG00403	J	SerS	Seryl-tRNA synthetase
	OG0000549	92	arCOG04109	J	RPL42A	Ribosomal protein L44E
	OG0000550	92	arCOG04108	J	RPS27A	Ribosomal protein S27E
	OG0000568	92	arCOG04239	J	RpsD	Ribosomal protein S4 or related protein
	OG0000576	92	arCOG04414	J	Pcc1	Subunit of KEOPS complex (Cgi121BUD32KAE1)
	OG0000653	92	arCOG04092	J	RplE	Ribosomal protein L5
	OG0000115	92	arCOG02228	I	GtrA	GtrA-like flippase
	OG0000209	92	arCOG04351	I	-	Predicted membrane associated lipid hydrolase, neutral ceramidase superfamily
	OG0000314	92	arCOG00250	I	FadB	3-hydroxyacyl-CoA dehydrogenase
	OG0000478	92	arCOG01085	I	PcrB	(S)-3-O-geranylgeranylglyceryl phosphate synthase, TIM-barrel fold
	OG0000213	92	arCOG01754	H	SerA	Phosphoglycerate dehydrogenase or related dehydrogenase
	OG0000251	92	arCOG07444	H	MetK	S-adenosylmethionine synthetase
	OG0000420	92	arCOG04678	H	BtuR	ATP:corrinoid adenosyltransferase
	OG0000431	92	arCOG02714	H	CofE	F(420)-0:gamma-glutamyl ligase, F420 coenzyme biosynthesis enzyme
	OG0000453	92	arCOG01589	H	RimK	Glutathione synthase/glutaminyl transferase/alpha-L-glutamate ligase
	OG0000462	92	arCOG04075	H	SNZ1	Pyridoxine biosynthesis enzyme
	OG0000518	92	arCOG04395	H	CofD	LPPG:FO 2-phospho-L-lactate transferase, F420 biosynthesis enzyme
	OG0000540	92	arCOG00638	H	ThiL	Thiamine monophosphate kinase
	OG0000542	92	arCOG00034	H	PDX2	Predicted glutamine amidotransferase involved in pyridoxine biosynthesis
	OG0000448	92	arCOG01087	G	TpiA	Triosephosphate isomerase
	OG0000043	92	arCOG02825	F	PurN	Folate-dependent phosphoribosylglycinamide formyltransferase PurN
	OG0000218	92	arCOG00029	F	PyrE	Orotate phosphoribosyltransferase
	OG0000247	92	arCOG04889	F	NrdD	Oxygen-sensitive ribonucleoside-triphosphate reductase
	OG0000273	92	arCOG04276	F	NrdA	Ribonucleotide reductase, alpha subunit
	OG0000483	92	arCOG00087	F	GuaA	GMP synthase - Glutamine amidotransferase domain
	OG0000615	92	arCOG00692	F	SsnA	Cytosine deaminase or related metal-dependent hydrolase
	OG0000242	92	arCOG00751	E	DppB	ABC-type dipeptide/oligopeptide/nickel transport system, permease component
	OG0000374	92	arCOG01025	E	AroK2	Archaeal shikimate kinase
	OG0000472	92	arCOG00861	E	LysC	Aspartokinase
	OG0000511	92	arCOG00245	E	TyrA	Prephenate dehydrogenase
	OG0000536	92	arCOG00862	E	ArgB	Acetylglutamate kinase
	OG0000582	92	arCOG04134	E	AroA	5-enolpyruvylshikimate-3-phosphate synthase
	OG0000603	92	arCOG02092	E	LeuA	Isopropylmalate/homocitrate/citramalate synthase
	OG0000182	92	arCOG00371	D	Smc	Chromosome segregation ATPase
	OG0000049	92	arCOG00291	C	NapF	Ferredoxin
	OG0000172	92	arCOG04548	C	-	Ferredoxin
	OG0000117	91	arCOG01227	U	FtsY	Signal recognition particle GTPase
	OG0000164	91	arCOG02673	U	-	OxaA/SpoJ/YidC translocase/secretase, sec-independent itegration of nascent memrane proteins into membrane
	OG0000199	91	arCOG01919	U	TatC	Sec-independent protein secretion pathway component TatC
	OG0000149	91	arCOG08781	S	-	Uncharacterized protein
	OG0000174	91	arCOG05400	S	-	Protein containing potental lipid transfer domain, START superfamily
	OG0000289	91	arCOG08734	S	-	Uncharacterized protein
	OG0000409	91	arCOG08765	S	-	Uncharacterized membrane protein
	OG0000566	91	arCOG08785	S	-	Uncharacterized protein
	OG0000591	91	arCOG04171	S	-	Uncharacterized protein
	OG0000619	91	arCOG08775	S	-	Uncharacterized protein
	OG0000624	91	arCOG04038	S	-	Uncharacterized protein
	OG0000083	91	arCOG01455	R	AdhP	Zn-dependent alcohol dehydrogenase
	OG0000208	91	arCOG01672	R	-	Extracellular solute-binding protein with Ig-fold domain
	OG0000309	91	arCOG00062	R	-	Predicted amidohydrolase
	OG0000324	91	arCOG03705	R	-	Predicted metal-dependent hydrolase
	OG0000468	91	arCOG04430	R	-	HD superfamily phosphohydrolase
	OG0000614	91	arCOG01857	R	-	SpoU rRNA Methylase family enzyme
	OG0000697	91	arCOG08681	R	-	Zn-dependent protease
	OG0000052	91	arCOG04397	P	AmtB	Ammonia permease
	OG0000121	91	arCOG02852	P	{NirD}	Ferredoxin subunit of nitrite reductase or ring-hydroxylating dioxygenase
	OG0000126	91	arCOG00193	P	TauB	ABC-type nitrate/sulfonate/bicarbonate transport system, ATPase component
	OG0000168	91	arCOG04191	P	MET3	ATP sulfurylase (sulfate adenylyltransferase)
	OG0000222	91	arCOG02055	P	CysI	Sulfite reductase, beta subunit (hemoprotein)
	OG0000385	91	arCOG02050	P	-	Sulfite exporter, TauE/SafE family
	OG0000438	91	arCOG02019	P	SseA	Rhodanese-related sulfurtransferase
	OG0000648	91	arCOG02062	P	TusA	TusA-related sulfurtransferase
	OG0000066	91	arCOG01296	O	TrxB	Thioredoxin reductase
	OG0000133	91	arCOG03060	O	DnaK	Chaperone DnaK (HSP70)
	OG0000439	91	arCOG00970	O	PRE1	20S proteasome, beta subunit
	OG0000622	91	arCOG00970	O	PRE1	20S proteasome, beta subunit
	OG0000669	91	arCOG00441	N	GvpN	MoxR-like ATPase
	OG0000113	91	arCOG00415	L	RecA	RecA/RadA recombinase
	OG0000143	91	arCOG00553	L	BRR2	Replicative superfamily II helicase
	OG0000359	91	arCOG01894	L	Nfo	Endonuclease IV
	OG0000445	91	arCOG00919	L	-	Holliday junction resolvase, archaeal type
	OG0000601	91	arCOG01072	L	-	NUDIX family hydrolase
	OG0000656	91	arCOG00905	L	-	Uracil-DNA glycosylase
	OG0000270	91	arCOG01762	K	RpoB/Rpo2	DNA-directed RNA polymerase subunit B
	OG0000344	91	arCOG04257	K	RpoC/Rpo3	DNA-directed RNA polymerase subunit A'
	OG0000633	91	arCOG04244	K	RPB10	DNA-directed RNA polymerase, subunit N (RpoN/RPB10)
	OG0000636	91	arCOG01920	K	NusG	Transcription antiterminator NusG
	OG0000659	91	arCOG00675	K	RPB7	DNA-directed RNA polymerase, subunit E'/Rpb7
	OG0000723	91	arCOG04077	K	Spt4	Transcription elongation factor Spt4/RpoE2, zinc finger protein
	OG0000732	91	arCOG04270	K	TFA1	Transcription initiation factor IIE, alpha subunit
	OG0000231	91	arCOG00808	J	ValS	Valyl-tRNA synthetase
	OG0000246	91	arCOG00807	J	IleS	Isoleucyl-tRNA synthetase
	OG0000252	91	arCOG01719	J	GatE	Archaeal Glu-tRNAGln amidotransferase subunit E (contains GAD domain)
	OG0000274	91	arCOG04107	J	SUI2	Translation initiation factor 2, alpha subunit (eIF-2alpha)
	OG0000330	91	arCOG00402	J	ProS	Prolyl-tRNA synthetase
	OG0000411	91	arCOG00501	J	Rnz	Ribonuclease Z, beta-lactamase superfamily hydrolase
	OG0000466	91	arCOG01952	J	SUA5	tRNA A37 threonylcarbamoyladenosine synthetase subunit TsaC/SUA5/YrdC
	OG0000500	91	arCOG01616	J	GEK1	D-aminoacyl-tRNA deacylase, involved in ethanol tolerance
	OG0000572	91	arCOG04372	J	RplK	Ribosomal protein L11
	OG0000573	91	arCOG00781	J	RPL32	Ribosomal protein L32E
	OG0000598	91	arCOG00406	J	AsnS	Aspartyl/asparaginyl-tRNA synthetase
	OG0000635	91	arCOG04287	J	RPP1A	Ribosomal protein L12E/L44/L45/RPP1/RPP2
	OG0000638	91	arCOG04089	J	RPL19A	Ribosomal protein L19E
	OG0000661	91	arCOG01752	J	RPL30	Ribosomal protein L30E
	OG0000665	91	arCOG00084	J	Tan1	tRNA(Ser,Leu) C12 N-acetylase TAN1, contains THUMP domain
	OG0000668	91	arCOG01354	J	Pcc1	Subunit of KEOPS complex (Cgi121BUD32KAE1)
	OG0000684	91	arCOG01751	J	Rpl7Ae	Ribosomal protein L7AE
	OG0000698	91	arCOG04183	J	RPS27AE	Ribosomal protein S27AE
	OG0000709	91	arCOG04091	J	RpsH	Ribosomal protein S8
	OG0000040	91	arCOG01529	I	Acs	Acyl-coenzyme A synthetase/AMP-(fatty) acid ligase
	OG0000111	91	arCOG04213	I	INO1	Myo-inositol-1-phosphate synthase
	OG0000379	91	arCOG01278	I	PaaJ	Acetyl-CoA acetyltransferase
	OG0000383	91	arCOG00249	I	FadB	3-hydroxyacyl-CoA dehydrogenase, some fused to Enoyl-CoA hydratase
	OG0000384	91	arCOG01259	I	FabG	Short-chain alcohol dehydrogenase
	OG0000443	91	arCOG01767	I	PksG	3-hydroxy-3-methylglutaryl CoA synthase
	OG0000567	91	arCOG01028	I	ERG12	Mevalonate kinase
	OG0000465	91	arCOG01671	H	UbiD	3-polyprenyl-4-hydroxybenzoate decarboxylase or related decarboxylase
	OG0000521	91	arCOG01703	H	UbiX	3-polyprenyl-4-hydroxybenzoate decarboxylase
	OG0000551	91	arCOG01871	H	-	GTP:adenosylcobinamide-phosphate guanylyltransferase
	OG0000584	91	arCOG02714	H	CofE	F(420)-0:gamma-glutamyl ligase, F420 coenzyme biosynthesis enzyme
	OG0000074	91	arCOG02796	G	-	Glucose/sorbosone dehydrogenase
	OG0000279	91	arCOG01349	G	SuhB	Archaeal fructose-1,6-bisphosphatase or related enzyme of inositol monophosphatase family
	OG0000307	91	arCOG00087	F	GuaA	GMP synthase - Glutamine amidotransferase domain
	OG0000557	91	arCOG00911	F	PyrB	Aspartate carbamoyltransferase, catalytic chain
	OG0000609	91	arCOG01747	F	PurB	Adenylosuccinate lyase
	OG0000620	91	arCOG00858	F	PyrH	Uridylate kinase
	OG0000640	91	arCOG01037	F	Cmk	Cytidylate kinase
	OG0000651	91	arCOG04346	F	-	5-formaminoimidazole-4-carboxamide-1-beta-D-ribofuranosyl 5'-monophosphate synthetase (purine biosynthesis)
	OG0000652	91	arCOG04462	F	PurS	Phosphoribosylformylglycinamidine (FGAM) synthase, PurS component
	OG0000042	91	arCOG02297	E	IlvE	Branched-chain amino acid aminotransferase/4-amino-4-deoxychorismate lyase
	OG0000176	91	arCOG00071	E	AsnB	Asparagine synthase (glutamine-hydrolyzing)
	OG0000245	91	arCOG01459	E	Tdh	Threonine dehydrogenase or related Zn-dependent dehydrogenase
	OG0000375	91	arCOG01033	E	AroE	Shikimate 5-dehydrogenase
	OG0000519	91	arCOG01158	E	SerB	Phosphoserine phosphatase
	OG0000650	91	arCOG01351	E	ThrA	Homoserine dehydrogenase
	OG0000657	91	arCOG00064	E	CarA	Carbamoylphosphate synthase small subunit
	OG0000716	91	arCOG00181	E	DppD	ABC-type dipeptide/oligopeptide/nickel transport system, ATPase component
	OG0000337	91	arCOG01307	D	Vps4	Cell division ATPase of the AAA+ class, ESCRT system component
	OG0000677	91	arCOG02263	D	-	Predicted cell division protein, SepF homolog
	OG0000053	91	arCOG02200	C	Fpr	Flavodoxin reductase (ferredoxin-NADPH reductase) family 1
	OG0000190	91	arCOG04138	C	NtpI	Archaeal/vacuolar-type H+-ATPase subunit I
	OG0000229	91	arCOG01340	C	-	Acyl-CoA synthetase (NDP forming)
	OG0000390	91	arCOG08717	C	-	Protein disulfide reductases, TlpA family
	OG0000424	91	arCOG01546	C	NuoH	NADH dehydrogenase subunit H
	OG0000463	91	arCOG00570	C	FixC	Dehydrogenase (flavoprotein)
	OG0000471	91	arCOG00982	C	GldA	Glycerol dehydrogenase or related enzyme
	OG0000599	91	arCOG01163	C	LeuB	Isocitrate/isopropylmalate dehydrogenase
	OG0000376	90	arCOG00373	V	DndD	DNA sulfur modification protein DndD, ATPase
	OG0000193	90	arCOG01739	U	LepB	Signal peptidase I
	OG0000701	90	arCOG02957	U	SBH1	Preprotein translocase subunit Sec61beta
	OG0000034	90	arCOG07442	S	-	Uncharacterized protein
	OG0000101	90	arCOG08750	S	-	Membrane associated Zn finger protein
	OG0000102	90	arCOG06267	S	-	Uncharacterized protein
	OG0000146	90	arCOG10587	S	-	Uncharacterized membrane protein
	OG0000217	90	arCOG06128	S	-	Uncharacterized membrane associated protein
	OG0000302	90	arCOG02701	S	-	Uncharacterized protein
	OG0000377	90	arCOG08751	S	-	Uncharacterized protein
	OG0000558	90	arCOG05392	S	-	Uncharacterized membrane protein
	OG0000564	90	arCOG08820	S	-	Zn finger protein
	OG0000577	90	arCOG10527	S	-	Uncharacterized protein
	OG0000631	90	arCOG04124	S	-	Uncharacterized protein, Trm112 family
	OG0000664	90	arCOG08772	S	-	Uncharacterized protein
	OG0000679	90	arCOG08817	S	-	Zn finger containing protein
	OG0000681	90	arCOG10415	S	-	Uncharacterized membrane protein
	OG0000694	90	arCOG08666	S	-	Uncharacterized protein
	OG0000705	90	arCOG04269	S	-	Protein, predicted to be involved in DNA repair
	OG0000752	90	arCOG08663	S	-	Uncharacterized protein
	OG0000767	90	arCOG04488	S	-	Uncharacterized protein
	OG0000787	90	arCOG08790	S	-	Uncharacterized protein
	OG0000010	90	arCOG03032	R	-	TPR repeats containing protein
	OG0000095	90	arCOG00348	R	-	Archaeal enzyme of ATP-grasp superfamily
	OG0000357	90	arCOG04278	R	-	Predicted aconitase
	OG0000608	90	arCOG05529	R	PDCD5	DNA-binding TFAR19-related protein, PDSD5 family
	OG0000702	90	arCOG00578	R	-	Uncharacterized Zn-finger containing protein
	OG0000734	90	arCOG01285	R	-	OB-fold domain and Zn-ribbon containing protein, possible acyl-CoA-binding protein
	OG0000788	90	arCOG04179	R	PDCD5	DNA-binding TFAR19-related protein, PDSD5 family
	OG0000064	90	arCOG04347	Q	-	SAM-dependent methyltransferase
	OG0000556	90	arCOG02240	Q	PptA	Phenylpyruvate tautomerase PptA, 4-oxalocrotonate tautomerase family
	OG0000092	90	arCOG00318	P	PhoU	Phosphate uptake regulator
	OG0000607	90	arCOG10584	P	-	Fe-S cluster biosynthesis and repair protein
	OG0000082	90	arCOG01833	O	IbpA	Molecular chaperone (HSP20 family)
	OG0000300	90	arCOG01846	O	PaaD	Metal-sulfur cluster biosynthetic enzyme
	OG0000338	90	arCOG02007	O	-	Prenyltransferase family protein containing thioredoxin domain
	OG0000479	90	arCOG02173	O	NrdG	Organic radical activating enzyme
	OG0000225	90	arCOG00663	M	GCD1	Nucleoside-diphosphate-sugar pyrophosphorylase involved in lipopolysaccharide biosynthesis/translation initiation factor 2B, gamma/epsilon subunit
	OG0000416	90	arCOG00899	M	AglD2	Predicted flippase
	OG0000266	90	arCOG00872	L	MPH1	ERCC4-like helicase
	OG0000329	90	arCOG04582	L	Dpo4/DinP	Family Y DNA polymerase
	OG0000421	90	arCOG01510	L	RPA1	Single-stranded DNA-binding replication protein A (RPA), large (70 kD) subunit or related ssDNA-binding protein
	OG0000486	90	arCOG00469	L	HolB	ATPase involved in DNA replication HolB, small subunit
	OG0000517	90	arCOG03727	L	-	Holliday junction resolvase, archaeal type
	OG0000637	90	arCOG02724	L	Ada	Methylated DNA-protein cysteine methyltransferase
	OG0000070	90	arCOG00998	K	LSM1	Small nuclear ribonucleoprotein (snRNP) homolog
	OG0000585	90	arCOG03748	K	MarR	Transcriptional regulator, MarR family
	OG0000663	90	arCOG08702	K	-	Transcriptional regulator, TrmB family
	OG0000731	90	arCOG04061	K	EGD2	Transcription factor homologous to NACalpha-BTF3
	OG0000248	90	arCOG00405	J	GRS1	Glycyl-tRNA synthetase (class II)
	OG0000346	90	arCOG00410	J	PheS	Phenylalanyl-tRNA synthetase alpha subunit
	OG0000418	90	arCOG01946	J	RPS6A	Ribosomal protein S6E/S10
	OG0000543	90	arCOG00412	J	PheT	Phenylalanyl-tRNA synthetase beta subunit
	OG0000610	90	arCOG01887	J	TrpS	Tryptophanyl-tRNA synthetase
	OG0000634	90	arCOG01722	J	RpsM	Ribosomal protein S13
	OG0000646	90	arCOG01001	J	Map	Methionine aminopeptidase
	OG0000672	90	arCOG00991	J	-	tRNA modification protein, contains pre-PUA and PUA domains
	OG0000691	90	arCOG04288	J	RplJ	Ribosomal protein L10
	OG0000692	90	arCOG04087	J	RpsE	Ribosomal protein S5
	OG0000710	90	arCOG00401	J	ThrS	Threonyl-tRNA synthetase
	OG0000711	90	arCOG04327	J	RPS25	Ribosomal protein S25
	OG0000714	90	arCOG01561	J	TEF1	Translation elongation factor EF-1 alpha, GTPase
	OG0000724	90	arCOG04473	J	RPL31A	Ribosomal protein L31E
	OG0000730	90	arCOG01042	J	-	Exosome subunit, RNA binding protein with dsRBD fold
	OG0000751	90	arCOG04086	J	RpmD	Ribosomal protein L30
	OG0000756	90	arCOG04223	J	SUI1	Translation initiation factor 1 (eIF-1/SUI1)
	OG0000760	90	arCOG00985	J	Tma20	Predicted RNA-binding protein, contains PUA domain
	OG0000777	90	arCOG04240	J	RpsK	Ribosomal protein S11
	OG0000789	90	arCOG01344	J	RPS19A	Ribosomal protein S19E (S16A)
	OG0000085	90	arCOG01259	I	FabG	Short-chain alcohol dehydrogenase
	OG0000530	90	arCOG00670	I	PgsA	Phosphatidylglycerophosphate synthase
	OG0000415	90	arCOG04542	H	FolE	GTP cyclohydrolase I
	OG0000514	90	arCOG01671	H	UbiD	3-polyprenyl-4-hydroxybenzoate decarboxylase or related decarboxylase
	OG0000541	90	arCOG02939	H	PhhB	Pterin-4a-carbinolamine dehydratase
	OG0000676	90	arCOG04262	H	-	Phosphopantothenate synthetase
	OG0000696	90	arCOG02048	H	HemD	Uroporphyrinogen-III synthase
	OG0000278	90	arCOG00767	G	{ManB}	Phosphomannomutase
	OG0000386	90	arCOG04170	G	GckA	Glycerate kinase
	OG0000480	90	arCOG01393	G	-	Glycosyl transferase, related to UDP-glucuronosyltransferase
	OG0000216	90	arCOG00067	F	PrsA	Phosphoribosylpyrophosphate synthetase
	OG0000570	90	arCOG00603	F	PyrD	Dihydroorotate dehydrogenase
	OG0000605	90	arCOG00030	F	Apt	Adenine/guanine phosphoribosyltransferase or related PRPP-binding protein
	OG0000606	90	arCOG04387	F	PurA	Adenylosuccinate synthase
	OG0000616	90	arCOG04229	F	PyrI	Aspartate carbamoyltransferase, regulatory subunit
	OG0000621	90	arCOG01891	F	Tmk	Thymidylate kinase
	OG0000738	90	arCOG08766	F	Dut2	Dimeric dUTPase, all-alpha-NTP-PPase (MazG) superfamily
	OG0000773	90	arCOG01327	F	Pnp	Purine nucleoside phosphorylase
	OG0000131	90	arCOG01768	E	GlpG	Membrane associated serine protease
	OG0000185	90	arCOG02706	E	GloA	Lactoylglutathione lyase or related enzyme
	OG0000350	90	arCOG01000	E	PepP	Xaa-Pro aminopeptidase
	OG0000360	90	arCOG01748	E	ArgH	Argininosuccinate lyase
	OG0000481	90	arCOG00124	E	CysH	3'-phosphoadenosine 5'-phosphosulfate sulfotransferase (PAPS reductase)/FAD synthetase or related enzyme
	OG0000485	90	arCOG01924	E	AnsB	L-asparaginase/archaeal Glu-tRNAGln amidotransferase subunit D
	OG0000525	90	arCOG01434	E	ThrC	Threonine synthase and cysteate synthase
	OG0000531	90	arCOG00071	E	AsnB	Asparagine synthase (glutamine-hydrolyzing)
	OG0000645	90	arCOG04044	E	-	2-amino-3,7-dideoxy-D-threo-hept-6-ulosonic acid synthase, DhnA-aldolase family
	OG0000044	90	arCOG04548	C	-	Ferredoxin
	OG0000047	90	arCOG01458	C	Qor	NADPH:quinone reductase or related Zn-dependent oxidoreductase
	OG0000446	90	arCOG02410	C	-	Coenzyme F420-dependent N5,N10-methylene tetrahydromethanopterin reductase or related flavin-dependent oxidoreductase
	OG0000467	90	arCOG00869	C	NtpE	Archaeal/vacuolar-type H+-ATPase subunit E
	OG0000496	90	arCOG01357	C	-	Radical SAM superfamily enzyme
	OG0000625	90	arCOG04279	C	-	Swiveling domain associated with predicted aconitase
	OG0000747	90	arCOG03073	C	NuoK	NADH dehydrogenase subunit 4L (K,kappa)
	OG0000096	89	arCOG03564	V	Vgb	Streptogramin lyase
	OG0000675	89	arCOG03788	V	-	LEA14-like dessication related protein
	OG0000422	89	arCOG08025	S	-	Uncharacterized protein possibly involved in RNA metabolism, contains Zn-ribbon domain
	OG0000643	89	arCOG08761	S	-	Uncharacterized protein
	OG0000758	89	arCOG07440	S	-	Predicted metal-binding protein
	OG0000763	89	arCOG08712	S	-	Uncharacterized protein
	OG0000764	89	arCOG08722	S	-	Uncharacterized protein
	OG0000774	89	arCOG08704	S	-	Uncharacterized protein
	OG0000775	89	arCOG08687	S	-	Zn finger protein
	OG0000823	89	arCOG08703	S	-	Uncharacterized metal-binding protein
	OG0000824	89	arCOG04051	S	-	Uncharacterized protein
	OG0000179	89	arCOG01995	R	SpoIIM	Uncharacterized membrane protein, a component of a putative membrane remodelling system
	OG0000725	89	arCOG02465	R	-	NCAIR mutase (PurE)-related protein
	OG0000727	89	arCOG04151	R	-	ABC-type multidrug transport system, permease component
	OG0000816	89	arCOG00017	R	-	Predicted transcriptional regulator
	OG0000175	89	arCOG01803	P	TauA	ABC-type nitrate/sulfonate/bicarbonate transport system, periplasmic component
	OG0000275	89	arCOG02246	P	-	Sirohydrochlorin ferrochelatase
	OG0000470	89	arCOG00318	P	PhoU	Phosphate uptake regulator
	OG0000721	89	arCOG00479	O	CyoE	Polyprenyltransferase (cytochrome oxidase assembly factor)
	OG0000797	89	arCOG00609	O	RseP	Membrane-associated protease RseP, regulator of RpoE activity in bacteria
	OG0000822	89	arCOG01138	O	Rri1	Proteasome lid subunit RPN8/RPN11, contains Jab1/MPN domain metalloenzyme (JAMM) motif
	OG0000417	89	arCOG03013	L	PRI2	Eukaryotic-type DNA primase, large subunit
	OG0000562	89	arCOG08028	L	RecA	DNA repair and recombination protein RadB homolog
	OG0000597	89	arCOG01347	L	CDC9	ATP-dependent DNA ligase
	OG0000717	89	arCOG00424	L	-	DHH superfamily phosphohydrolase/exonuclease
	OG0000019	89	arCOG01055	K	-	Transcriptional regulator, contains HTH domain
	OG0000158	89	arCOG02100	K	TroR	Mn-dependent transcriptional regulator (DtxR family)
	OG0000739	89	arCOG00998	K	LSM1	Small nuclear ribonucleoprotein (snRNP) homolog
	OG0000771	89	arCOG07192	K	-	Transcriptional regulator, PadR family
	OG0000815	89	arCOG01268	K	Rpo6/RpoZ	DNA-directed RNA polymerase subunit K/omega
	OG0000160	89	arCOG02197	J	Cgi121	Subunit of KEOPS complex (Cgi121BUD32KAE1)
	OG0000419	89	arCOG01563	J	GCD11	Translation initiation factor 2, gamma subunit eIF-2 gamma, GTPase
	OG0000495	89	arCOG01923	J	SIK1	RNA processing factor Prp31, contains Nop domain
	OG0000630	89	arCOG00404	J	HisS	Histidyl-tRNA synthetase
	OG0000644	89	arCOG04182	J	RPS24A	Ribosomal protein S24E
	OG0000649	89	arCOG00978	J	GCD14	tRNA(1-methyladenosine) methyltransferase
	OG0000660	89	arCOG04209	J	RPL15A	Ribosomal protein L15E
	OG0000685	89	arCOG04314	J	RPS28A	Ribosomal protein S28E/S33
	OG0000693	89	arCOG00987	J	TruB	Pseudouridine synthase
	OG0000707	89	arCOG00487	J	ArgS	Arginyl-tRNA synthetase
	OG0000729	89	arCOG04185	J	RpsO	Ribosomal protein S15P
	OG0000740	89	arCOG04067	J	RplB	Ribosomal protein L2
	OG0000744	89	arCOG04176	J	TIF6	Translation initiation factor 6 (eIF-6)
	OG0000750	89	arCOG04088	J	RplR	Ribosomal protein L18
	OG0000770	89	arCOG01758	J	RpsJ	Ribosomal protein S10
	OG0000776	89	arCOG01885	J	RPS17A	Ribosomal protein S17E
	OG0000780	89	arCOG04186	J	RPS1A	Ribosomal protein S3AE
	OG0000781	89	arCOG01183	J	Kae1p/TsaD	Subunit of KEOPS complex, tRNA A37 threonylcarbamoyltransferase, contains a domain with ASKHA fold and RIO-type kinase (AP-endonuclease activity)
	OG0000799	89	arCOG04289	J	RplA	Ribosomal protein L1
	OG0000801	89	arCOG00779	J	RplO	Ribosomal protein L15
	OG0000802	89	arCOG01701	J	SEN2	tRNA splicing endonuclease
	OG0000814	89	arCOG04305	J	RPS26B	Ribosomal protein S26
	OG0000539	89	arCOG01532	I	UppS	Undecaprenyl pyrophosphate synthase
	OG0000704	89	arCOG00247	I	MmsB	3-hydroxyisobutyrate dehydrogenase or related beta-hydroxyacid dehydrogenase
	OG0000712	89	arCOG01710	I	Sbm	Methylmalonyl-CoA mutase, C-terminal domain/subunit (cobalamin-binding)
	OG0000373	89	arCOG02741	H	ThiC	Thiamine biosynthesis protein ThiC
	OG0000397	89	arCOG02172	H	QueD	6-pyruvoyl-tetrahydropterin synthase
	OG0000407	89	arCOG04263	H	-	Pantoate kinase
	OG0000513	89	arCOG00656	H	ThiH	Thiamine biosynthesis enzyme ThiH, FO synthase or related uncharacterized enzyme
	OG0000596	89	arCOG00918	H	HemL	Glutamate-1-semialdehyde aminotransferase
	OG0000720	89	arCOG04538	H	FolD	5,10-methylene-tetrahydrofolate dehydrogenase/Methenyl tetrahydrofolate cyclohydrolase
	OG0000736	89	arCOG00584	H	PanB	Ketopantoate hydroxymethyltransferase
	OG0000595	89	arCOG00016	G	RbsK	Sugar kinase, ribokinase family
	OG0000641	89	arCOG00754	G	LhgO	L-2-hydroxyglutarate oxidase LhgO
	OG0000528	89	arCOG00063	F	PyrG	CTP synthase (UTP-ammonia lyase)
	OG0000574	89	arCOG01039	F	AdkA	Archaeal adenylate kinase
	OG0000658	89	arCOG04415	F	PurD	Phosphoribosylamine-glycine ligase
	OG0000686	89	arCOG04313	F	Ndk	Nucleoside diphosphate kinase
	OG0000759	89	arCOG00018	F	Nnr2	NAD(P)H-hydrate repair enzyme Nnr, NAD(P)H-hydrate dehydratase domain
	OG0000761	89	arCOG01884	F	THY1	Thymidylate synthase, domain duplication
	OG0000263	89	arCOG01431	E	IlvA	Threonine dehydratase
	OG0000406	89	arCOG04273	E	HisC	Histidinol-phosphate/aromatic aminotransferase or cobyric acid decarboxylase
	OG0000450	89	arCOG02969	E	PepN	Aminopeptidase N
	OG0000512	89	arCOG04353	E	-	3-dehydroquinate synthase
	OG0000554	89	arCOG00494	E	Asd	Aspartate-semialdehyde dehydrogenase
	OG0000171	89	arCOG01340	C	-	Acyl-CoA synthetase (NDP forming)
	OG0000447	89	arCOG01623	C	Tas	Aryl-alcohol dehydrogenase related enzyme
	OG0000746	89	arCOG04654	C	NuoJ	NADH dehydrogenase subunit J
	OG0000796	89	arCOG01543	C	NuoI	NADH dehydrogenase subunit I
	OG0000639	88	arCOG04169	U	SecY	Preprotein translocase subunit SecY
	OG0000805	88	arCOG08669	U	EpsH	Archaeosortase C
	OG0000013	88	arCOG08800	S	-	PKD domain containing protein
	OG0000033	88	arCOG08679	S	-	Zn-finger protein
	OG0000093	88	arCOG08673	S	-	Uncharacterized protein
	OG0000285	88	arCOG10524	S	-	Uncharacterized protein
	OG0000335	88	arCOG08709	S	-	Uncharacterized membrane protein
	OG0000728	88	arCOG08639	S	-	Uncharacterized protein
	OG0000757	88	arCOG08668	S	-	Uncharacterized protein
	OG0000765	88	arCOG11395	S	-	Uncharacterized protein
	OG0000784	88	arCOG05463	S	-	Uncharacterized protein
	OG0000825	88	arCOG08773	S	-	Uncharacterized protein
	OG0000107	88	arCOG01093	R	-	Protein distantly related to bacterial ferritins
	OG0000548	88	arCOG04303	R	-	Uncharacterized Rossmann fold enzyme
	OG0000593	88	arCOG04422	R	-	Enzyme related to plant Lysine-oxoglutarate reductase/Saccharopine dehydrogenase
	OG0000772	88	arCOG00043	R	-	ATP-utilizing enzyme of the PP-loop superfamily
	OG0000028	88	arCOG01955	P	KefB	Kef-type K+ transport system, membrane component fused TrkA K+ transport system
	OG0000655	88	arCOG02640	P	-	Uncharacterized protein YkaA, distantly related to PhoU, UPF0111/DUF47 family
	OG0000673	88	arCOG02019	P	SseA	Rhodanese-related sulfurtransferase
	OG0000024	88	arCOG02868	O	DsbG	Protein-disulfide isomerase
	OG0000114	88	arCOG00702	O	AprE	Subtilisin-like serine protease
	OG0000261	88	arCOG04142	O	DYS1	Deoxyhypusine synthase
	OG0000726	88	arCOG01841	O	IbpA	Molecular chaperone (HSP20 family)
	OG0000356	88	arCOG00459	L	Nth	EndoIII-related endonuclease
	OG0000396	88	arCOG01078	L	-	NUDIX family hydrolase
	OG0000627	88	arCOG00417	L	RecA	RecA/RadA recombinase
	OG0000690	88	arCOG04121	L	RnhB	Ribonuclease HII
	OG0000807	88	arCOG04050	L	FEN1	5'-3' exonuclease
	OG0000808	88	arCOG01759	L	-	Bifunctional nuclease, with DNase and RNase activity
	OG0000060	88	arCOG03748	K	MarR	Transcriptional regulator, MarR family
	OG0000817	88	arCOG04341	K	RPC12	DNA-directed RNA polymerase, subunit RPC12/RpoP (contains C4-type Zn-finger)
	OG0000569	88	arCOG01219	J	TRM1	N2,N2-dimethylguanosine tRNA methyltransferase
	OG0000715	88	arCOG01701	J	SEN2	tRNA splicing endonuclease
	OG0000749	88	arCOG04293	J	RPS30	Ribosomal protein S30
	OG0000768	88	arCOG00486	J	CysS	Cysteinyl-tRNA synthetase
	OG0000782	88	arCOG00989	J	Tgt	Queuine/archaeosine tRNA-ribosyltransferase
	OG0000201	88	arCOG04137	H	SAM1	S-adenosylhomocysteine hydrolase
	OG0000220	88	arCOG02199	H	Mcr1	NAD(P)H-flavin reductase
	OG0000520	88	arCOG00574	H	THI4	Archaeal ribulose 1,5-bisphosphate synthetase/yeast thiazole synthase
	OG0000529	88	arCOG01348	H	nadF	NAD kinase
	OG0000783	88	arCOG02817	H	FolC	Folylpolyglutamate synthase and Dihydropteroate synthase
	OG0000819	88	arCOG00474	H	FAU1	5-formyltetrahydrofolate cyclo-ligase
	OG0000835	88	arCOG04536	H	ArfB	Creatinine amidohydrolase/Fe(II)-dependent formamide hydrolase involved in riboflavin and F420 biosynthesis
	OG0000212	88	arCOG01111	G	PpsA	Phosphoenolpyruvate synthase/pyruvate phosphate dikinase
	OG0000380	88	arCOG02464	F	PurE	Phosphoribosylcarboxyaminoimidazole (NCAIR) mutase
	OG0000401	88	arCOG00612	F	GuaB	IMP dehydrogenase/GMP reductase
	OG0000527	88	arCOG01597	F	PurK	Phosphoribosylaminoimidazole carboxylase (NCAIR synthetase)
	OG0000849	88	arCOG00081	F	PyrF	Orotidine-5'-phosphate decarboxylase
	OG0000381	88	arCOG00086	E	PabA	Anthranilate/para-aminobenzoate synthase component II
	OG0000671	88	arCOG00255	E	PheA	Prephenate dehydratase
	OG0000700	88	arCOG02097	E	AroD	3-dehydroquinate dehydratase
	OG0000766	88	arCOG04045	E	IlvD	Dihydroxyacid dehydratase/phosphogluconate dehydratase
	OG0000800	88	arCOG00912	E	ArgF	Ornithine carbamoyltransferase
	OG0000811	88	arCOG02012	E	TrpD	Anthranilate phosphoribosyltransferase
	OG0000813	88	arCOG01086	E	TrpA	Tryptophan synthase alpha chain
	OG0000232	88	arCOG00868	C	NtpA	Archaeal/vacuolar-type H+-ATPase subunit A
	OG0000452	88	arCOG00570	C	FixC	Dehydrogenase (flavoprotein)
	OG0000682	88	arCOG01674	C	AcyP	Acylphosphatase
	OG0000618	87	arCOG00790	V	Cas4	CRISPR-associated protein Cas4, RecB family exonuclease
	OG0000718	87	arCOG00520	V	NimA	Nitroimidazol reductase NimA or a related FMN-containing flavoprotein, pyridoxamine 5'-phosphate oxidase superfamily
	OG0000862	87	arCOG02204	U	Sss1	Preprotein translocase subunit Sss1
	OG0000067	87	arCOG08811	S	-	Uncharacterized protein
	OG0000119	87	arCOG08677	S	-	Zn-ribbon domain containing protein
	OG0000722	87	arCOG04076	S	-	Uncharacterized protein, DUF359 family
	OG0000829	87	arCOG08633	S	-	Uncharacterized protein
	OG0000840	87	arCOG08739	S	-	Uncharacterized protein
	OG0000084	87	arCOG00347	R	-	Archaeal enzyme of ATP-grasp superfamily
	OG0000267	87	arCOG01471	R	-	Hemerythrin HHE cation binding domain containing protein
	OG0000848	87	arCOG10267	R	-	NTF2-like superfamily enzyme
	OG0000853	87	arCOG04604	R	-	Lipid binding protein
	OG0000109	87	arCOG00201	P	ZnuC	ABC-type Mn/Zn transport system, ATPase component
	OG0000184	87	arCOG08746	P	-	Cobalt transporter subunit, CbtB
	OG0000786	87	arCOG00479	O	CyoE	Polyprenyltransferase (cytochrome oxidase assembly factor)
	OG0000837	87	arCOG01845	O	PaaD	Metal-sulfur cluster biosynthetic enzyme
	OG0000191	87	arCOG02080	M	-	S-layer domain
	OG0000400	87	arCOG00464	L	AlkA	3-methyladenine DNA glycosylase/8-oxoguanine DNA glycosylase
	OG0000826	87	arCOG00891	L	TatD	Mg-dependent DNase
	OG0000850	87	arCOG02144	L	HHT1	Histones H3 and H4
	OG0000874	87	arCOG04295	L	Mpg	3-methyladenine DNA glycosylase
	OG0000022	87	arCOG03067	K	ArsR	Transcriptional regulator containing HTH domain, ArsR family
	OG0000666	87	arCOG03932	K	-	Icl-like HTH and PAS domain
	OG0000347	87	arCOG01115	J	TiaS	tRNA(Ile2) 2-agmatinylcytidine synthetase; containing Zn-ribbon domain and OB-fold domain
	OG0000399	87	arCOG00541	J	YSH1	Predicted exonuclease of the beta-lactamase fold involved in RNA processing
	OG0000440	87	arCOG01559	J	FusA	Translation elongation factor G, EF-G (GTPase)
	OG0000680	87	arCOG00038	J	ThiI	tRNA S(4)U 4-thiouridine synthase
	OG0000689	87	arCOG04318	J	-	Predicted RNA-binding protein of the translin family
	OG0000706	87	arCOG00358	J	DRG	Ribosome-interacting GTPase 1
	OG0000713	87	arCOG00810	J	MetG	Methionyl-tRNA synthetase
	OG0000798	87	arCOG04131	J	RsmA	16S rRNA A1518 and A1519 N6-dimethyltransferase RsmA/KsgA/DIM1
	OG0000860	87	arCOG00079	J	FtsJ	23S rRNA U2552 (ribose-2'-O)-methylase RlmE/FtsJ
	OG0000861	87	arCOG00078	J	NOP1	Fibrillarin-like rRNA methylase
	OG0000876	87	arCOG01988	J	EFB1	Translation elongation factor EF-1beta
	OG0000879	87	arCOG01640	J	GCD7	Translation initiation factor 2, beta subunit (eIF-2beta)/eIF-5 N-terminal domain
	OG0000613	87	arCOG04260	I	HMG1	Hydroxymethylglutaryl-CoA reductase
	OG0000206	87	arCOG00069	H	NadE	NH3-dependent NAD+ synthetase
	OG0000654	87	arCOG00480	H	MenA	1,4-dihydroxy-2-naphthoate octaprenyltransferase
	OG0000708	87	arCOG00656	H	ThiH	Thiamine biosynthesis enzyme ThiH, FO synthase or related uncharacterized enzyme
	OG0000737	87	arCOG01704	H	Dfp	Phosphopantothenoylcysteine synthetase/decarboxylase
	OG0000719	87	arCOG03008	G	-	Cupin domain containing protein
	OG0000855	87	arCOG00760	G	Mcl/CitE	Beta-methylmalyl-CoA lyase, Citrate lyase beta subunit family
	OG0000812	87	arCOG01433	E	TrpB	Tryptophan synthase beta chain
	OG0000845	87	arCOG02014	E	TrpE	Anthranilate/para-aminobenzoate synthase component I
	OG0000847	87	arCOG04465	E	IlvC	Ketol-acid reductoisomerase
	OG0000560	87	arCOG00288	C	NfnB	Nitroreductase
	OG0000617	87	arCOG00865	C	NtpB	Archaeal/vacuolar-type H+-ATPase subunit B
	OG0000785	87	arCOG01236	C	CyoA	Heme/copper-type cytochrome/quinol oxidase, subunit 2
	OG0000792	86	arCOG01467	V	-	ABC-type multidrug transport system, permease component
	OG0000227	86	arCOG03116	S	-	Uncharacterized membrane protein
	OG0000271	86	arCOG08825	S	-	Uncharacterized protein
	OG0000398	86	arCOG10590	S	-	Uncharacterized protein
	OG0000402	86	arCOG08823	S	-	Uncharacterized membrane protein
	OG0000563	86	arCOG08807	S	-	Uncharacterized protein
	OG0000678	86	arCOG10514	S	-	Uncharacterized protein
	OG0000820	86	arCOG08689	S	-	Uncharacterized protein
	OG0000838	86	arCOG08732	S	-	Uncharacterized protein
	OG0000880	86	arCOG08771	S	-	Uncharacterized membrane protein
	OG0000892	86	arCOG08711	S	-	Zn finger protein
	OG0000893	86	arCOG05330	S	-	Uncharacterized protein
	OG0000896	86	arCOG08080	S	-	Uncharacterized protein
	OG0000899	86	arCOG08672	S	-	Uncharacterized membrane protein
	OG0000008	86	arCOG00606	R	-	CBS domain
	OG0000843	86	arCOG00654	R	-	Predicted periplasmic solute-binding protein
	OG0000854	86	arCOG00457	R	-	Predicted dinucleotide-binding enzyme
	OG0000867	86	arCOG01213	R	Cof	HAD superfamily hydrolase
	OG0000688	86	arCOG00235	Q	MhpD	2-keto-4-pentenoate hydratase/2-oxohepta-3-ene-1,7-dioic acid hydratase (catechol pathway)
	OG0000162	86	arCOG01006	P	ZnuB	ABC-type Mn2+/Zn2+ transport system, permease component
	OG0000871	86	arCOG02854	P	{NirD}	Ferredoxin subunit of nitrite reductase or ring-hydroxylating dioxygenase
	OG0000348	86	arCOG03103	O	CtaA	Uncharacterized protein required for cytochrome oxidase assembly
	OG0000141	86	arCOG02313	M	LolE	ABC-type transport system, involved in lipoprotein release, permease component
	OG0000178	86	arCOG01073	L	-	NUDIX family hydrolase
	OG0000226	86	arCOG00608	K	-	Predicted transcriptional regulator with C-terminal CBS domains
	OG0000878	86	arCOG04258	K	RPB5	DNA-directed RNA polymerase, subunit H, RpoH/RPB5
	OG0000484	86	arCOG04312	J	Fcf1	rRNA-processing protein FCF1, contains PIN domain
	OG0000594	86	arCOG01718	J	GatB	Asp-tRNAAsn/Glu-tRNAGln amidotransferase B subunit
	OG0000755	86	arCOG04733	J	Tsr3	Ribosome biogenesis protein Tsr3, contains Fer4-like metal-binding domain ortholog of eukaryotic RNase L inhibitor RLI N-terminal domain
	OG0000863	86	arCOG04113	J	RplP	Ribosomal protein L10AE/L16
	OG0000864	86	arCOG01127	J	GCD2	Translation initiation factor 2B subunit, eIF-2B alpha/beta/delta family
	OG0000695	86	arCOG00918	H	HemL	Glutamate-1-semialdehyde aminotransferase
	OG0000748	86	arCOG01727	H	IspA	Geranylgeranyl pyrophosphate synthase
	OG0000839	86	arCOG04299	H	HemC	Porphobilinogen deaminase
	OG0000180	86	arCOG00581	G	PrpB	PEP phosphonomutase or related enzyme
	OG0000277	86	arCOG00689	F	AllB	Dihydroorotase or related cyclic amidohydrolase
	OG0000844	86	arCOG04311	F	-	5'-deoxynucleotidase, HD superfamily hydrolase
	OG0000851	86	arCOG01038	F	Fap7	Broad-specificity NMP kinase
	OG0000833	86	arCOG04044	E	-	2-amino-3,7-dideoxy-D-threo-hept-6-ulosonic acid synthase, DhnA-aldolase family
	OG0000846	86	arCOG01088	E	TrpC	Indole-3-glycerol phosphate synthase
	OG0000852	86	arCOG00861	E	LysC	Aspartokinase
	OG0000865	86	arCOG08741	E	-	Metal-dependent membrane protease, CAAX family
	OG0000423	86	arCOG04162	C	SdhD	Succinate dehydrogenase, hydrophobic anchor subunit
	OG0000830	86	arCOG01721	C	QcrB	Cytochrome b subunit of the bc complex
	OG0000856	86	arCOG04101	C	NtpD	Archaeal/vacuolar-type H+-ATPase subunit D
	OG0000077	85	arCOG00516	V	NimA	Nitroimidazol reductase NimA or a related FMN-containing flavoprotein, pyridoxamine 5'-phosphate oxidase superfamily
	OG0000018	85	arCOG07810	T	CyaA	Adenylate cyclase, family 3
	OG0000157	85	arCOG10557	S	-	Uncharacterized protein
	OG0000526	85	arCOG03117	S	DedA	Uncharacterized membrane-associated protein, DedA family
	OG0000674	85	arCOG08770	S	-	Uncharacterized protein
	OG0000804	85	arCOG04181	S	-	Uncharacterized protein, DUF1512 family
	OG0000868	85	arCOG08655	S	-	Uncharacterized protein
	OG0000873	85	arCOG08727	S	-	Uncharacterized protein
	OG0000898	85	arCOG08637	S	-	Uncharacterized protein
	OG0000929	85	arCOG08792	S	-	Zn finger protein
	OG0000469	85	arCOG01189	R	AarF	Predicted unusual protein kinase
	OG0000628	85	arCOG01395	R	-	Lipid-A-disaccharide synthase related glycosyltransferase
	OG0000769	85	arCOG04227	R	-	Predicted CoA-binding protein
	OG0000877	85	arCOG02579	R	-	Fe-S-cluster containining protein
	OG0000909	85	arCOG04055	R	-	SHS2 domain protein implicated in nucleic acid metabolism
	OG0000626	85	arCOG02005	M	RacX	Aspartate racemase
	OG0000565	85	arCOG00002	K	-	Transcriptional regulator, PadR family
	OG0000629	85	arCOG00042	J	TilS	tRNA(Ile)-lysidine synthase TilS/MesJ
	OG0000809	85	arCOG01717	J	GatA	Asp-tRNAAsn/Glu-tRNAGln amidotransferase A subunit or related amidase
	OG0000859	85	arCOG01950	J	RPL24A	Ribosomal protein L24E
	OG0000886	85	arCOG01736	J	LigT	2'-5' RNA ligase
	OG0000897	85	arCOG04228	J	Pth2	Peptidyl-tRNA hydrolase
	OG0000901	85	arCOG01185	J	Bud32	tRNA A-37 threonylcarbamoyl transferase component Bud32
	OG0000902	85	arCOG00676	J	Csl4	Exosome complex RNA-binding protein Csl4, contains S1 and Zn-ribbon domains
	OG0000244	85	arCOG02708	E	GloA	Lactoylglutathione lyase or related enzyme
	OG0000612	85	arCOG04273	E	HisC	Histidinol-phosphate/aromatic aminotransferase or cobyric acid decarboxylase
	OG0000670	85	arCOG02208	E	HisG	ATP phosphoribosyltransferase
	OG0000188	85	arCOG01357	C	-	Radical SAM superfamily enzyme
	OG0000464	85	arCOG01237	C	CyoB	Heme/copper-type cytochrome/quinol oxidase, subunit 1 and 3
	OG0000545	85	arCOG01720	C	QcrA	Rieske Fe-S protein
	OG0000703	85	arCOG00570	C	FixC	Dehydrogenase (flavoprotein)
	OG0000834	84	arCOG01008	V	NikR	Transcriptional regulator, CopG/Arc/MetJ family (DNA-binding and a metal-binding domains)
	OG0000072	84	arCOG10529	S	-	Uncharacterized membrane protein
	OG0000166	84	arCOG04006	S	-	HEAT repeats containing protein
	OG0000841	84	arCOG04668	S	-	Uncharacterized protein
	OG0000858	84	arCOG08723	S	-	Uncharacterized protein
	OG0000883	84	arCOG03681	S	-	Uncharacterized protein
	OG0000941	84	arCOG08726	S	-	Uncharacterized protein
	OG0000921	84	arCOG04116	R	-	ATPase (PilT family)
	OG0000927	84	arCOG01991	R	phoE	Broad specificity phosphatase PhoE or related phosphatase
	OG0000936	84	arCOG01136	R	ARC1	EMAP domain RNA-binding protein
	OG0000741	84	arCOG04064	O	RseP	Membrane-associated protease RseP, regulator of RpoE activity in bacteria
	OG0000015	84	arCOG01369	M	WcaG	Nucleoside-diphosphate-sugar epimerase
	OG0000151	84	arCOG00368	L	SbcC	ATPase involved in DNA repair, SbcC
	OG0000534	84	arCOG00397	L	SbcD	DNA repair exonuclease, SbcD
	OG0000779	84	arCOG00427	L	RecJ/Cdc45	Single-stranded DNA-specific exonuclease RecJ
	OG0000889	84	arCOG04153	K	-	RNA polymerase III subunit C34, Lrp/AsnC family
	OG0000358	84	arCOG01695	J	-	Predicted component of the ribosome quality control (RQC) complex, YloA/Tae2 family, contains fibronectin-binding (FbpA) and DUF814 domains
	OG0000810	84	arCOG01742	J	eRF1	Peptide chain release factor eRF1
	OG0000831	84	arCOG04112	J	DPH2	Diphthamide synthase subunit DPH2
	OG0000884	84	arCOG00038	J	ThiI	tRNA S(4)U 4-thiouridine synthase
	OG0000914	84	arCOG00784	J	POP4	RNase P/RNase MRP subunit p29
	OG0000928	84	arCOG04345	J	RPR2	RNase P subunit RPR2
	OG0000923	84	arCOG01223	H	CAB4	Phosphopantetheine adenylyltransferase
	OG0000869	84	arCOG04346	F	-	5-formaminoimidazole-4-carboxamide-1-beta-D-ribofuranosyl 5'-monophosphate synthetase (purine biosynthesis)
	OG0000924	84	arCOG04184	F	RdgB	Inosine/xanthosine triphosphate pyrophosphatase, all-alpha NTP-PPase family
	OG0000547	84	arCOG04352	E	HisD	Histidinol dehydrogenase
	OG0000926	84	arCOG08824	C	-	Cytochrome c oxidase subunit
	OG0000586	83	arCOG00516	V	NimA	Nitroimidazol reductase NimA or a related FMN-containing flavoprotein, pyridoxamine 5'-phosphate oxidase superfamily
	OG0000395	83	arCOG01180	T	RIO1	Serine/threonine protein kinase involved in cell cycle control
	OG0000611	83	arCOG08782	S	-	Uncharacterized protein
	OG0000915	83	arCOG08721	S	-	Uncharacterized protein
	OG0000933	83	arCOG11288	S	-	Uncharacterized membrane protein
	OG0000953	83	arCOG11928	S	-	Uncharacterized protein
	OG0000963	83	arCOG08730	S	-	Uncharacterized conserved Zn-binding protein
	OG0000906	83	arCOG01225	R	-	GTPase SAR1 or related small G protein
	OG0000920	83	arCOG02431	R	-	Predicted Rossmann fold nucleotide-binding protein
	OG0000942	83	arCOG01150	R	-	Predicted phosphohydrolase, MPP superfamily
	OG0000870	83	arCOG04142	O	DYS1	Deoxyhypusine synthase
	OG0000745	83	arCOG03199	M	AglH/Rfe	UDP-N-acetylmuramyl pentapeptide phosphotransferase/UDP-N-acetylglucosamine-1-phosphate transferase
	OG0000917	83	arCOG02726	J	GatC	Asp-tRNAAsn/Glu-tRNAGln amidotransferase C subunit
	OG0000943	83	arCOG04177	J	RPL39	Ribosomal protein L39E
	OG0000957	83	arCOG00782	J	RpsN	Ribosomal protein S14
	OG0000806	83	arCOG01110	E	ArgE	Acetylornithine deacetylase/Succinyl-diaminopimelate desuccinylase or related deacylase
	OG0000882	83	arCOG01131	E	-	Aspartate/tyrosine/aromatic aminotransferase
	OG0000925	83	arCOG04398	E	HisB	Imidazoleglycerol-phosphate dehydratase
	OG0000940	83	-	-	-	-
	OG0000124	82	arCOG10549	S	-	Uncharacterized protein
	OG0000187	82	arCOG08680	S	-	Uncharacterized protein
	OG0000918	82	arCOG05495	S	-	Uncharacterized protein, contains N-terminal coiled-coil domain
	OG0000948	82	arCOG08808	S	-	Uncharacterized membrane protein
	OG0000962	82	arCOG06055	S	-	Uncharacterized protein
	OG0000967	82	arCOG10525	S	-	Uncharacterized protein
	OG0000103	82	arCOG01848	R	WbbJ	Acetyltransferase (isoleucine patch superfamily)
	OG0000128	82	arCOG00557	R	Lhr	Lhr-like helicase
	OG0000293	82	arCOG08801	R	-	Metal dependent phosphohydrolase, HD superfamily
	OG0000888	82	arCOG01263	R	DltE	Short-chain dehydrogenase
	OG0000890	82	arCOG03038	R	-	TPR repeats containing protein
	OG0000945	82	arCOG00314	O	TrxA	Thiol-disulfide isomerase or thioredoxin
	OG0000900	82	arCOG04174	J	TYW1	Wybutosine (yW) biosynthesis enzyme, Fe-S oxidoreductase
	OG0000947	82	arCOG04122	J	Emg1	rRNA pseudouridine-1189 N-methylase Emg1, Nep1/Mra1 family
	OG0000958	82	arCOG00406	J	AsnS	Aspartyl/asparaginyl-tRNA synthetase
	OG0000881	82	arCOG00089	E	HisH	Glutamine amidotransferase
	OG0000907	82	arCOG01363	C	-	Radical SAM superfamily enzyme
	OG0000002	81	arCOG02053	T	UspA	Nucleotide-binding protein, UspA family
	OG0000956	81	arCOG08714	S	-	Uncharacterized membrane protein
	OG0000968	81	arCOG03770	S	-	Zn finger protein
	OG0000969	81	arCOG10531	S	-	Zn finger C2H2-type domain-containing protein
	OG0000971	81	arCOG08645	S	-	Uncharacterized protein
	OG0000974	81	arCOG08678	S	-	Zn finger containing protein
	OG0000975	81	arCOG08641	S	-	Uncharacterized protein
	OG0000984	81	arCOG08691	S	-	Uncharacterized protein
	OG0000803	81	arCOG07802	R	-	Predicted flavin-nucleotide-binding protein
	OG0000284	81	arCOG00576	P	-	Predicted divalent heavy-metal cations transporter
	OG0000950	81	arCOG04231	P	CutA	Uncharacterized protein involved in tolerance to divalent cations
	OG0000908	81	arCOG02942	L	RnhA	Ribonuclease HI
	OG0000699	81	arCOG00826	K	WecD	Acetyltransferase (GNAT) family
	OG0000970	81	arCOG00545	J	YSH1	Predicted exonuclease of the beta-lactamase fold involved in RNA processing
	OG0000662	81	arCOG00066	E	NifS	Cysteine sulfinate desulfinase/cysteine desulfurase or related enzyme
	OG0000832	81	arCOG03700	C	SoxE	Sulfocyanin
	OG0000978	80	arCOG10538	S	-	Uncharacterized membrane protein
	OG0000979	80	arCOG08697	S	-	Uncharacterized protein
	OG0000075	80	arCOG01648	R	MhpC	Alpha/beta superfamily hydrolase
	OG0000965	80	arCOG04692	R	Gph	HAD superfamily hydrolase
	OG0000980	80	arCOG01289	R	-	OB-fold domain and Zn-ribbon containing protein, possible acyl-CoA-binding protein
	OG0000132	80	arCOG01005	P	LraI	ABC-type metal ion transport system, periplasmic component/surface adhesin
	OG0000152	80	arCOG03562	O	TrxA	Thiol-disulfide isomerase or thioredoxin
	OG0000735	80	arCOG01586	K	-	DNA-binding transcriptional regulator, Lrp family
	OG0000742	80	arCOG02100	K	TroR	Mn-dependent transcriptional regulator (DtxR family)
	OG0000972	80	arCOG04049	J	RPL40A	Ribosomal protein L40E
	OG0000964	80	arCOG00618	E	HisA	Phosphoribosylformimino-5-aminoimidazole carboxamide ribonucleotide (ProFAR) isomerase
	OG0001010	79	arCOG08731	S	-	Uncharacterized protein
	OG0000683	79	arCOG00933	R	-	Radical SAM superfamily enzyme
	OG0000954	79	arCOG02852	P	{NirD}	Ferredoxin subunit of nitrite reductase or ring-hydroxylating dioxygenase
	OG0000989	79	arCOG01832	O	IbpA	Molecular chaperone (HSP20 family)
	OG0000050	79	arCOG00118	M	WecE	Predicted pyridoxal phosphate-dependent enzyme apparently involved in regulation of cell wall biogenesis
	OG0000919	79	arCOG01564	J	SelB	Selenocysteine-specific translation elongation factor or SelB-II domain
	OG0000973	79	arCOG04758	E	PepF	Oligoendopeptidase F
	OG0000069	78	arCOG08754	S	-	Uncharacterized protein
	OG0000983	78	arCOG05022	S	-	Uncharacterized protein, contains PQ loop repeat
	OG0000997	78	arCOG05491	S	-	Uncharacterized protein
	OG0000931	78	arCOG00065	O	csdA	Selenocysteine lyase/Cysteine desulfurase
	OG0000996	78	arCOG00489	H	PduO	Cob(I)alamin adenosyltransferase
	OG0000903	78	arCOG01393	G	-	Glycosyl transferase, related to UDP-glucuronosyltransferase
	OG0001017	78	arCOG02676	E	HisI	Phosphoribosyl-AMP cyclohydrolase
	OG0000031	77	arCOG11990	S	-	Uncharacterized protein
	OG0000012	77	arCOG08684	R	-	Roadblock/LC7 domain superfamily protein
	OG0000998	77	arCOG06343	Q	-	Poly(R)-hydroxyalkanoic acid synthase, class III, PhaE subunit
	OG0000999	77	arCOG06344	I	PhaC	Poly(3-hydroxyalkanoate) synthetase
	OG0001005	77	arCOG03220	H	MtrA	Tetrahydromethanopterin S-methyltransferase, subunit A
	OG0000961	77	arCOG04949	C	OVP1	Na+ or H+-translocating membrane pyrophosphatase
	OG0001046	76	arCOG08688	S	-	Uncharacterized protein
	OG0001052	76	arCOG08651	S	-	Uncharacterized protein
	OG0001006	76	arCOG01769	R	-	Predicted nucleic acid binding protein containing the AN1-type Zn-finger
	OG0001013	76	arCOG08684	R	-	Roadblock/LC7 domain superfamily protein
	OG0001022	76	arCOG01806	R	-	ACT domain containing protein
	OG0000306	76	arCOG00704	O	AprE	Surface layer-associated subtilisin-like serine protease
	OG0000952	76	arCOG02038	K	-	Sugar-specific transcriptional regulator TrmB
	OG0001056	76	arCOG03937	K	AbrB	AbrB family transcriptional regulator
	OG0001004	76	arCOG04125	J	RCL1	RNA 3'-terminal phosphate cyclase
	OG0001000	76	arCOG00130	G	-	MFS family permease
	OG0000946	76	arCOG00693	F	AdeC	Adenine deaminase
	OG0000985	76	arCOG00090	F	GuaA	GMP synthase - Glutamine amidotransferase domain
	OG0000026	76	arCOG02305	E	GlnK	Nitrogen regulatory protein PII
	OG0001001	76	arCOG00617	E	HisF	Imidazoleglycerol-phosphate synthase
	OG0000211	76	arCOG00288	C	NfnB	Nitroreductase
	OG0000934	75	arCOG01153	T	CpdA	3',5'-cyclic AMP phosphodiesterase CpdA
	OG0000857	75	arCOG02044	M	AglB	Oligosaccharyltransferase membrane subunit
	OG0000987	75	arCOG03235	L	-	Predicted ATP-dependent endonuclease of the OLD family
	OG0001009	75	arCOG01755	C	LdhA	Lactate dehydrogenase or related 2-hydroxyacid dehydrogenase
	OG0000183	74	arCOG11516	S	-	Uncharacterized membrane protein
	OG0000260	74	arCOG08653	S	-	Uncharacterized membrane protein
	OG0000793	74	arCOG04214	S	-	Uncharacterized protein
	OG0001051	74	arCOG10515	S	-	Uncharacterized protein
	OG0001057	74	arCOG08740	S	-	Uncharacterized protein
	OG0001083	74	arCOG08690	S	-	Uncharacterized protein
	OG0000976	74	arCOG03032	R	-	TPR repeats containing protein
	OG0000154	74	arCOG04508	P	ZntA	TRASH/YHS-like protein, metallochaperone
	OG0001029	74	arCOG01117	K	-	Lrp/AsnC family C-terminal domain
	OG0000935	74	arCOG04431	G	GlpF	Glycerol uptake facilitator or related permease (Major Intrinsic Protein Family)
	OG0000791	74	arCOG02459	C	NtpC	Archaeal/vacuolar-type H+-ATPase subunit C
	OG0001068	74	arCOG04102	C	NtpG	Archaeal/vacuolar-type H+-ATPase subunit F
	OG0001092	73	arCOG08664	S	-	Uncharacterized protein
	OG0000090	73	arCOG01477	P	CzcD	Co/Zn/Cd efflux system component
	OG0000949	73	arCOG01040	P	CysC	Adenylylsulfate kinase or related kinase
	OG0001073	73	arCOG00906	J	Nop10	rRNA maturation protein Nop10, contains Zn-ribbon domain
	OG0001035	73	arCOG02462	E	-	Kynurenine formamidase
	OG0001065	73	arCOG01947	E	RhtB	Threonine efflux protein
	OG0000165	72	arCOG08713	V	PasT	Ribosome association toxin PasT (RatA) of the RatAB toxin-antitoxin module
	OG0001078	72	arCOG03517	T	-	Formylglycine-generating sulfatase enzyme
	OG0000885	72	arCOG08768	S	-	Uncharacterized membrane protein
	OG0001027	72	arCOG06722	R	-	Histidine-specific methyltransferase
	OG0001011	72	arCOG04233	P	FepB	ABC-type Fe3+-hydroxamate transport system, periplasmic component
	OG0001030	72	arCOG00558	L	SrmB	Superfamily II DNA and RNA helicase
	OG0000546	72	arCOG01676	H	ThiF	Dinucleotide-utilizing enzyme involved in molybdopterin and thiamine biosynthesis
	OG0001061	72	arCOG03838	H	PqqD	Coenzyme PQQ synthesis protein D
	OG0001087	72	arCOG01123	E	MtnA	Methylthioribose-1-phosphate isomerase (methionine salvage pathway), a paralog of eIF-2B alpha subunit
	OG0000088	72	arCOG01067	C	Ndh	NADH dehydrogenase, FAD-containing subunit
	OG0001085	72	arCOG02398	C	CcdA	Cytochrome c biogenesis protein
	OG0001007	71	arCOG00818	V	AbrB	AbrB family transcriptional regulator
	OG0001117	71	arCOG10411	S	-	Uncharacterized membrane protein
	OG0000167	71	arCOG00555	R	-	Distinct helicase family with a unique C-terminal domain including a metal-binding cysteine cluster
	OG0000163	71	arCOG02265	P	CorA	Mg2+ and Co2+ transporter
	OG0001058	71	arCOG00280	L	-	HerA helicase
	OG0001111	71	arCOG00367	L	-	NurA 5'-3' nuclease
	OG0001110	71	arCOG02037	K	-	Sugar-specific transcriptional regulator TrmB
	OG0001070	71	arCOG01434	E	ThrC	Threonine synthase and cysteate synthase
	OG0001116	71	arCOG06776	C	AtpE	F0F1-type ATP synthase, subunit c
	OG0001142	70	arCOG03363	C	NtpF	Archaeal/vacuolar-type H+-ATPase subunit H
	OG0000977	69	arCOG10405	S	-	Uncharacterized protein
	OG0001140	69	arCOG08035	S	-	Uncharacterized secreted protein
	OG0000912	69	arCOG02019	P	SseA	Rhodanese-related sulfurtransferase
	OG0001059	69	arCOG00130	G	-	MFS family permease
	OG0001112	69	-	-	-	-
	OG0001088	68	arCOG00773	I	-	Acyl-CoA hydrolase
	OG0000081	68	arCOG01252	C	PutA	Lactaldehyde dehydrogenase, Succinate semialdehyde dehydrogenase or other NAD-dependent aldehyde dehydrogenase
	OG0001161	67	arCOG08760	S	-	Uncharacterized protein
	OG0001103	67	arCOG10136	R	-	HAD superfamily hydrolase
	OG0001154	67	arCOG01486	L	RnmV	5S rRNA maturation endonuclease (Ribonuclease M5), contains TOPRIM domain
	OG0000891	67	arCOG01580	K	-	DNA-binding transcriptional regulator, Lrp family
	OG0001135	67	arCOG07871	K	SSL2	Helicase associated unchracterized N-terminal domain
	OG0000233	67	arCOG00009	E	PotE	Amino acid transporter
	OG0000001	66	arCOG02391	T	CheY	Rec domain
	OG0001170	66	arCOG01471	R	-	Hemerythrin HHE cation binding domain containing protein
	OG0001055	66	arCOG00770	K	DinG	Rad3-related DNA helicase
	OG0001102	66	arCOG00047	J	Trm11	tRNA G10 N-methylase Trm11
	OG0001180	65	arCOG03142	L	-	Nuclease of RNase H fold, RuvC/YqgF family
	OG0001176	65	arCOG00040	H	Hpt1	Hypoxanthine phosphoribosyltransferase
	OG0001166	65	arCOG01711	C	Ppa	Inorganic pyrophosphatase
	OG0001193	64	arCOG11523	S	-	Uncharacterized membrane protein
	OG0001072	64	arCOG00321	O	TldD	Zn-dependent protease, component of TldD/TldE system
	OG0001151	64	arCOG01430	E	CysK	Cysteine synthase
	OG0001101	63	arCOG00322	O	TldE	Inactivated Zn-dependent protease, component of TldD/TldE system
	OG0000045	63	arCOG08764	C	-	Periplasmic protein of plastocyanin/azurin family protein
	OG0001200	62	arCOG00516	V	NimA	Nitroimidazol reductase NimA or a related FMN-containing flavoprotein, pyridoxamine 5'-phosphate oxidase superfamily
	OG0000315	62	arCOG00894	M	-	Glycosyl transferase family 2
	OG0000086	62	arCOG02611	K	-	Predicted transcriptional regulator, containd two HTH domains
	OG0001219	61	arCOG08701	S	-	Uncharacterized membrane protein
	OG0001158	61	arCOG01064	R	HcaD	NAD(FAD)-dependent dehydrogenase
	OG0001063	61	arCOG00946	O	PflA	Pyruvate-formate lyase-activating enzyme
	OG0000000	60	arCOG02358	T	-	Signal transduction histidine kinase and HAMP domain
	OG0000265	60	arCOG10404	S	-	Zinc finger, C2H2 type
	OG0000986	60	arCOG07573	S	-	Uncharacterized membrane protein
	OG0001223	60	arCOG01728	R	Mho1	Predicted class III extradiol dioxygenase, MEMO1 family
	OG0000030	60	arCOG01403	M	AglL	Glycosyltransferase
	OG0001114	60	arCOG00052	G	Pgi	Glucose-6-phosphate isomerase
	OG0000029	59	arCOG08805	V	-	CopG/RHH family DNA binding protein
	OG0001222	59	arCOG01336	S	AMMECR1	Uncharacterized protein
	OG0001195	59	arCOG07262	R	-	CBS domain containing protein
	OG0001188	59	arCOG00337	C	GlcD	FAD/FMN-containing dehydrogenase
	OG0000091	58	arCOG04362	K	-	Transcriptional regulator, contains HTH domain
	OG0001183	58	arCOG04701	D	CrcB/FEX	Integral membrane protein possibly involved in fluoride export and chromosome condensation
	OG0001233	57	arCOG05906	V	-	PD-(D/E)xK superfamily nuclease
	OG0001264	57	arCOG11736	S	-	Uncharacterized membrane protein
	OG0001203	57	arCOG00232	P	PhoU	Phosphate uptake regulator
	OG0001031	57	arCOG03192	L	-	Endonuclease YncB, thermonuclease family
	OG0001120	56	arCOG04715	S	-	Uncharacterized secereted protein, contains kinase-interacting SIMPL domain
	OG0001244	56	arCOG04124	S	-	Uncharacterized protein, Trm112 family
	OG0001204	56	arCOG00231	P	PstB	ABC-type phosphate transport system, ATPase component
	OG0001216	56	arCOG00167	P	PstC	ABC-type phosphate transport system, permease component
	OG0000937	55	arCOG04145	P	TrkG	Trk-type K+ transport system, membrane component
	OG0001249	55	arCOG00168	P	PstA	ABC-type phosphate transport system, permease component
	OG0001143	55	arCOG01568	M	MscS	Small-conductance mechanosensitive channel
	OG0001214	54	arCOG11305	S	-	Uncharacterized protein
	OG0001276	54	arCOG04373	S	-	Uncharacterized protein YqgV, UPF0045/DUF77 family
	OG0000507	53	arCOG05278	S	-	Uncharacterized small metal-binding protein
	OG0001217	53	arCOG00979	R	-	Predicted O-methyltransferase YrrM
	OG0001243	53	arCOG01805	P	PhnD	ABC-type phosphate/phosphonate transport system, periplasmic component
	OG0001286	53	arCOG00173	P	PhnE	ABC-type phosphate/phosphonate transport system, permease component
	OG0001298	53	arCOG00928	L	-	Endonuclease V homolog
	OG0001246	53	arCOG02103	K	-	Transcriptional regulator, contains wHTH domain
	OG0001288	52	arCOG09740	S	-	Uncharacterized protein
	OG0001199	51	arCOG03402	H	MtbC1	Methanogenic corrinoid protein MtbC1
	OG0001294	50	arCOG00601	R	-	Protein containing two CBS domains (some fused to C-terminal double-stranded RNA-binding domain of RaiA family)
	OG0001311	50	arCOG00059	M	AgaS	Phosphosugar isomerase
	OG0001323	50	-	-	-	-
	OG0001259	49	arCOG01667	S	-	Zinc finger domain containing protein (CDGSH-type)
	OG0000264	49	arCOG01817	N	VirB11	ATPase involved in archaellum/pili biosynthesis
	OG0001284	48	arCOG01766	S	-	Uncharacterized protein
	OG0001307	48	arCOG12816	S	-	Uncharacterized protein
	OG0001165	48	arCOG02298	N	FlaK/PulO	Peptidase A24A, prepilin type IV
	OG0001345	47	arCOG11724	P	ArsC	Arsenate Reductase family protein
	OG0000349	47	arCOG00252	M	WecC	UDP-N-acetyl-D-mannosaminuronate dehydrogenase
	OG0001338	46	arCOG00905	L	-	Uracil-DNA glycosylase
	OG0001351	46	arCOG02305	E	GlnK	Nitrogen regulatory protein PII
	OG0001362	45	arCOG00062	R	-	Predicted amidohydrolase
	OG0001373	45	arCOG00480	H	MenA	1,4-dihydroxy-2-naphthoate octaprenyltransferase
	OG0001002	45	-	-	-	-
	OG0001372	44	arCOG11451	S	-	Uncharacterized membrane protein
	OG0001066	44	arCOG01389	M	-	Glycosyl transferase family 2
	OG0001263	44	arCOG04528	E	UreA	Urea amidohydrolase (urease) gamma subunit
	OG0000078	43	arCOG01242	X	XerC	XerD/XerC family integrase
	OG0000754	43	arCOG10526	T	-	Membrane associated signal transduction histidine kinase
	OG0001152	43	arCOG06883	S	-	Zn-ribbon domain containing protein
	OG0001350	43	arCOG06790	S	-	Zn finger protein, UBP-type
	OG0001359	43	arCOG10406	S	-	Zn-finger protein, C2H2 family
	OG0000025	43	arCOG01055	K	-	Transcriptional regulator, contains HTH domain
	OG0000982	43	arCOG02037	K	-	Sugar-specific transcriptional regulator TrmB
	OG0001019	42	arCOG06357	S	-	Uncharacterized membrane protein
	OG0001391	42	arCOG04290	R	-	PIN-domain and Zn ribbon
	OG0001220	42	arCOG08795	M	-	Predicted S-layer protein with Ig-like domain
	OG0001370	42	arCOG06322	E	PutA	Proline dehydrogenase
	OG0001374	42	arCOG00698	E	UreC	Urea amidohydrolase (urease) alpha subunit
	OG0001174	41	arCOG11425	S	-	Uncharacterized membrane protein
	OG0001089	41	arCOG04291	R	-	Sugar isomerase related protein
	OG0001375	41	arCOG04529	O	UreH	Urease accessory protein UreH
	OG0001399	41	arCOG06188	O	UreE	Urease accessory protein UreE
	OG0001127	41	arCOG01063	K	-	Transcriptional regulator, contains HTH domain
	OG0001418	40	arCOG04058	S	-	Uncharacterized protein YggU, DUF167 family
	OG0001431	40	arCOG11513	S	-	Uncharacterized protein
	OG0001124	40	arCOG10358	R	-	Uncharacterized secreted protein, contains macroglobulin-like domain
	OG0001410	40	arCOG04530	O	UreF	Urease accessory protein UreF
	OG0001290	40	arCOG01808	N	TadC	Pilus assembly protein TadC
	OG0001295	39	arCOG11431	S	-	Uncharacterized membrane protein
	OG0001327	39	arCOG11327	P	-	Cupredoxin-like protein
	OG0001412	39	arCOG01218	O	TrxA	Thiol-disulfide isomerase or thioredoxin
	OG0001414	39	arCOG01231	O	HypB	Ni2+-binding GTPase involved in regulation of expression and maturation of urease and hydrogenase
	OG0001363	39	arCOG01383	M	-	Glycosyl transferase family 2
	OG0001415	39	arCOG02209	M	AglR	MATE family membrane protein, Rfbx family
	OG0001378	38	arCOG11426	S	-	Uncharacterized protein
	OG0001163	38	arCOG01402	Q	AglP	SAM-dependent methyltransferase
	OG0001082	38	arCOG02763	P	-	Heavy-metal-associated domain (HMA)
	OG0000130	38	arCOG01057	K	HxlR	DNA-binding transcriptional regulator, HxlR family
	OG0001366	38	arCOG00853	C	SfcA	Malic enzyme
	OG0001348	37	arCOG00238	P	ArsB	Na+/H+ antiporter NhaD or related arsenite permease
	OG0001364	37	arCOG01585	P	-	DNA-binding transcriptional regulator, Lrp family
	OG0001441	37	arCOG04527	E	UreB	Urea amidohydrolase (urease) beta subunit
	OG0000089	36	arCOG02391	T	CheY	Rec domain
	OG0001475	36	arCOG01832	O	IbpA	Molecular chaperone (HSP20 family)
	OG0001409	36	arCOG11936	N	-	Surface protein, associated with type IV pili like system
	OG0001339	35	arCOG02053	T	UspA	Nucleotide-binding protein, UspA family
	OG0001478	35	arCOG11929	S	-	Uncharacterized protein
	OG0001265	35	arCOG00600	R	-	CBS domain
	OG0001400	35	arCOG00041	R	-	Predicted phosphoribosyltransferase
	OG0001458	34	arCOG00071	E	AsnB	Asparagine synthase (glutamine-hydrolyzing)
	OG0000790	34	-	-	-	-
	OG0001518	34	-	-	-	-
	OG0001353	33	arCOG10856	S	-	Uncharacterized membrane protein
	OG0001531	33	arCOG10581	S	-	Uncharacterized membrane protein
	OG0001398	33	arCOG00938	R	-	Radical SAM superfamily enzyme
	OG0001447	33	arCOG01875	K	-	ParB-like nuclease domain
	OG0001520	33	-	-	-	-
	OG0001550	32	arCOG11931	S	-	Uncharacterized protein
	OG0001271	32	arCOG01641	R	-	Predicted RNA-binding protein, contains TRAM domain
	OG0001545	32	arCOG02900	R	-	vWFA domain containing protein
	OG0001557	32	arCOG00438	R	-	AAA family ATPase
	OG0001426	31	arCOG01392	M	WecB	UDP-N-acetylglucosamine 2-epimerase
	OG0001356	30	arCOG02367	T	AtoS	Signal transduction histidine kinase, contains PAS domains
	OG0001404	30	arCOG00938	R	-	Radical SAM superfamily enzyme
	OG0001507	30	arCOG01101	P	Dps	DNA-binding ferritin-like protein (oxidative damage protectant)
	OG0001509	30	arCOG04330	P	FTR1	High-affinity Fe2+/Pb2+ permease
	OG0001530	30	arCOG09430	P	TerC	Membrane protein TerC, possibly involved in tellurium resistance
	OG0001242	30	arCOG11113	L	-	ParB-like nuclease domain containing protein
	OG0001546	30	arCOG01989	J	-	Zn-ribbon RNA-binding protein with a function in translation
	OG0001544	30	arCOG01031	H	UbiC	4-hydroxybenzoate synthetase (chorismate lyase)
	OG0001569	30	arCOG01511	E	HyuA	N-methylhydantoinase A/acetone carboxylase, beta subunit
	OG0001465	30	-	-	-	-
	OG0001609	29	arCOG00497	R	-	Zn-dependent hydrolase of the beta-lactamase fold
	OG0001018	29	arCOG01829	N	FlaB	Archaeal flagellins
	OG0001537	29	arCOG01808	N	TadC	Pilus assembly protein TadC
	OG0001570	29	arCOG05987	N	-	Pilin/Flagellin, FlaG/FlaF family
	OG0001581	29	arCOG04403	N	CheA	Chemotaxis protein histidine kinase or related kinase
	OG0001601	29	arCOG01809	N	FlaJ	Archaellum assembly protein J, TadC family
	OG0001606	29	arCOG04148	N	FlaH	ATPase involved in biogenesis of archaellum
	OG0001616	29	arCOG00472	L	-	Orc1/cdc6 family replication initiation protein fused to HTH domain
	OG0001590	29	arCOG03737	K	-	Transcriptional regulator of GntR family
	OG0001495	28	arCOG01171	T	RAD55	RecA-superfamily ATPase implicated in signal transduction
	OG0001473	28	arCOG09395	S	-	Uncharacterized protein, DUF3179 family
	OG0001603	28	arCOG11940	S	-	Uncharacterized protein
	OG0001453	28	arCOG02381	N	CheC	Chemotaxis protein CheC, inhibitor of MCP methylation
	OG0001469	28	arCOG01824	N	FlaF	Archaellum protein F, flagellin of FlaG/FlaF family
	OG0001508	28	arCOG02395	N	CheW	Chemotaxis signal transduction protein
	OG0001585	28	arCOG02320	N	Tar	Methyl-accepting chemotaxis protein
	OG0001607	28	arCOG01822	N	FlaG	Archaellum protein G, flagellin of FlaG/FlaF family
	OG0001612	28	arCOG00447	C	FixB	Electron transfer flavoprotein, alpha subunit
	OG0001613	28	arCOG01984	C	FixX	Ferredoxin-like protein
	OG0001631	28	arCOG00446	C	FixA	Electron transfer flavoprotein, beta subunit
	OG0001329	28	-	-	-	-
	OG0001316	27	arCOG01452	V	Cas1	CRISPR-associated protein Cas1
	OG0001554	27	arCOG05362	S	-	Uncharacterized protein
	OG0001632	27	arCOG01331	O	HtpX	Zn-dependent protease with chaperone function
	OG0001628	27	arCOG04402	N	CheR	Methylase of chemotaxis methyl-accepting protein
	OG0001501	27	-	-	-	-
	OG0001602	26	arCOG14067	S	-	Uncharacterized membrane protein
	OG0001536	26	arCOG11939	N	-	Surface protein, associated with type IV pili like system
	OG0001657	26	arCOG02382	N	CheB	Chemotaxis response regulator containing a CheY-like receiver domain and a methylesterase domain
	OG0001615	25	arCOG12828	S	-	Uncharacterized membrane protein
	OG0001553	25	arCOG02935	R	-	Pirin-related protein
	OG0001639	25	arCOG02019	P	SseA	Rhodanese-related sulfurtransferase
	OG0001648	25	arCOG02396	N	FlaD	Archaellum protein D/E
	OG0001160	25	arCOG00144	G	-	MFS family permease
	OG0001427	25	arCOG03460	G	LmbE	N-acetylglucosaminyl deacetylase, LmbE family
	OG0001662	25	arCOG00014	G	RbsK	Sugar kinase, ribokinase family
	OG0001471	24	arCOG12833	S	-	Uncharacterized protein
	OG0001642	24	arCOG03686	O	-	Predicted redox protein, regulator of disulfide bond formation
	OG0001702	24	arCOG02380	N	CheD	Chemotaxis protein; stimulates methylation of MCP protein
	OG0001641	24	arCOG05213	M	MscL	Large-conductance mechanosensitive channel
	OG0001519	24	arCOG02410	C	-	Coenzyme F420-dependent N5,N10-methylene tetrahydromethanopterin reductase or related flavin-dependent oxidoreductase
	OG0001541	23	arCOG07496	U	VirB4	Type IV secretory pathway, VirB4 component
	OG0001735	23	arCOG01877	E	MetE	Methionine synthase II (cobalamin-independent)
	OG0001416	23	-	-	-	-
	OG0001376	22	arCOG01178	T	GvpD	GvpD gas vesicle protein, contains RecA/KaiC family ATPase domain
	OG0001749	22	arCOG01143	T	ApaH	Serine/threonine protein phosphatase PP2A family
	OG0001614	22	arCOG01707	I	CaiA	Acyl-CoA dehydrogenase
	OG0001500	22	arCOG00476	H	UbiA	4-hydroxybenzoate polyprenyltransferase or related prenyltransferase
	OG0001736	22	arCOG01876	E	MetE	Methionine synthase II (cobalamin-independent)
	OG0001729	22	arCOG01458	C	Qor	NADPH:quinone reductase or related Zn-dependent oxidoreductase
	OG0001719	21	arCOG01907	S	AIM24	Uncharacterized protein, AIM24 family
	OG0001442	21	arCOG01943	Q	PncA	Amidase related to nicotinamidase
	OG0001768	21	arCOG11520	N	-	Predicted pilin/flagellin
	OG0001514	21	arCOG04362	K	-	Transcriptional regulator, contains HTH domain
	OG0001627	21	arCOG00547	J	RnjA	mRNA degradation ribonuclease J1/J2
	OG0001330	21	arCOG09020	I	-	Alpha-beta superfamily hydrolase, patatin/cPLA2 family
	OG0001626	20	arCOG02632	V	HsdM	Type I restriction-modification system methyltransferase subunit
	OG0001472	20	arCOG04816	U	-	TraG/TraD/VirD4 family enzyme, ATPase
	OG0001646	20	arCOG09466	S	-	Uncharacterized membrane protein, YccA/Bax inhibitor family
	OG0001803	20	arCOG08733	S	-	Uncharacterized protein
	OG0001635	20	arCOG00238	P	ArsB	Na+/H+ antiporter NhaD or related arsenite permease
	OG0001793	20	arCOG03871	N	-	Pilin/Flagellin, FlaG/FlaF family
	OG0001797	20	arCOG02882	J	YcaO	Ribosomal protein S12 methylthiotransferase accessory factor YcaO
	OG0001566	20	arCOG00673	I	-	Choline kinase
	OG0001778	20	arCOG00130	G	-	MFS family permease
	OG0001747	20	-	-	-	-
	OG0001804	20	-	-	-	-
	OG0000904	19	arCOG02754	X	-	Transposase, IS5 family
	OG0001071	19	arCOG00684	X	-	Transposable element, IS605 OrfB family, contains RNAse H fold nuclease and Zn finger domains
	OG0001588	19	arCOG01241	X	XerC	XerD/XerC family integrase
	OG0001552	19	arCOG02626	V	HsdS	Restriction endonuclease S subunit
	OG0001818	19	arCOG02777	V	Mrr	Restriction endonuclease
	OG0001767	19	arCOG14066	S	-	Uncharacterized membrane protein
	OG0001835	19	arCOG05002	S	-	Uncharacterized protein
	OG0001470	19	arCOG00874	K	xpb	ssDNA-dependent ATPase, helicase superfamily II
	OG0001713	19	arCOG01981	K	SUA7	Transcription initiation factor TFIIB, Brf1 subunit/Transcription initiation factor TFIIB
	OG0001783	19	arCOG01875	K	-	ParB-like nuclease domain
	OG0001837	19	arCOG00407	J	AsnS	Aspartyl/asparaginyl-tRNA synthetase
	OG0001777	19	arCOG00613	H	LldD	FMN-dependent dehydrogenase, includes L-lactate dehydrogenase and type II isopentenyl diphosphate isomerase
	OG0001806	19	arCOG02268	E	LysA	Diaminopimelate decarboxylase
	OG0001775	19	-	-	-	-
	OG0001841	19	-	-	-	-
	OG0001589	18	arCOG08946	S	-	Uncharacterized protein
	OG0001805	18	arCOG02625	R	-	Predicted metal-dependent hydrolase
	OG0001693	18	arCOG00798	L	UvrD	Superfamily I DNA and RNA helicase
	OG0001834	18	arCOG04356	L	Bax1	Nuclease of restriction endonuclease-like fold, implicated in nucleotide excision repair
	OG0001873	18	arCOG00280	L	-	HerA helicase
	OG0001874	18	arCOG00367	L	-	NurA 5'-3' nuclease
	OG0001776	18	arCOG04158	G	-	Mannosyl-3-phosphoglycerate synthase
	OG0001875	18	-	-	-	-
	OG0001877	18	-	-	-	-
	OG0001879	18	-	-	-	-
	OG0001881	18	-	-	-	-
	OG0001913	17	arCOG10675	S	-	Uncharacterized membrane protein
	OG0001920	17	arCOG00324	R	AcuC	Deacetylase, including yeast histone deacetylase and acetoin utilization protein
	OG0001667	17	arCOG09746	P	-	Sulfotransferase related protein
	OG0001844	17	arCOG02852	P	{NirD}	Ferredoxin subunit of nitrite reductase or ring-hydroxylating dioxygenase
	OG0001918	17	arCOG02849	P	ArsA	Oxyanion-translocating ATPase
	OG0001847	17	arCOG04127	J	Grc3	Polynucleotide 5'-kinase, involved in rRNA processing
	OG0001871	17	arCOG01255	J	AlaS	Alanyl-tRNA synthetase
	OG0001906	17	arCOG04454	H	NIF3	Putative GTP cyclohydrolase 1 type 2, NIF3 family
	OG0001912	17	arCOG00915	E	GabT	4-aminobutyrate aminotransferase or related aminotransferase
	OG0001748	17	-	-	-	-
	OG0001785	17	-	-	-	-
	OG0001891	17	-	-	-	-
	OG0001944	17	-	-	-	-
	OG0001561	16	arCOG03086	V	-	Toxic component of toxin-antitoxin system, dsRBD-like fold, HicA family
	OG0001756	16	arCOG06831	V	Doc	Prophage maintenance system killer protein
	OG0001698	16	arCOG08728	S	-	Uncharacterized protein
	OG0001971	16	arCOG03769	S	-	Uncharacterized membrane protein
	OG0001504	16	arCOG02411	R	-	HicB family component of toxin-antitoxin system, antitoxin, predicted nuclease of the RNAse H fold
	OG0001970	16	arCOG01806	R	-	ACT domain containing protein
	OG0001939	16	arCOG02068	P	DsrE	Uncharacterized protein involved in intracellular sulfur reduction
	OG0001943	16	arCOG04531	P	MntH	Mn2+ and Fe2+ transporter of the NRAMP family
	OG0001773	16	arCOG04936	M	-	Glycosyl transferase family 2
	OG0001974	16	arCOG00929	L	Nfi	Deoxyinosine 3'endonuclease (endonuclease V)
	OG0001953	16	arCOG01678	E	MetK	Archaeal S-adenosylmethionine synthetase
	OG0001800	16	arCOG02017	C	RutF	NADH-FMN oxidoreductase RutF, flavin reductase (DIM6/NTAB) family
	OG0001630	16	-	-	-	-
	OG0001636	16	-	-	-	-
	OG0001740	16	-	-	-	-
	OG0001961	16	-	-	-	-
	OG0001972	16	-	-	-	-
	OG0001968	15	arCOG07292	V	-	Minimal nucleotidyltransferase
	OG0001842	15	arCOG04811	S	-	Uncharacterized membrane protein, Fun14 family
	OG0001994	15	arCOG03962	S	-	Uncharacterized protein with SCP/PR1 domains
	OG0002030	15	arCOG07179	S	-	Uncharacterized protein
	OG0001955	15	arCOG04331	R	-	Thioesterase-like protein
	OG0001960	15	arCOG06847	R	-	Alpha/beta superfamily hydrolase
	OG0002062	15	arCOG02293	R	-	HAD superfamily hydrolase
	OG0001734	15	arCOG11936	N	-	Surface protein, associated with type IV pili like system
	OG0002005	15	arCOG03555	M	-	Cell surface protein, with PKD repeat domain
	OG0002020	15	arCOG02749	K	-	Transcriptional regulator, TrmB family
	OG0002027	15	arCOG01158	E	SerB	Phosphoserine phosphatase
	OG0001876	15	-	-	-	-
	OG0001959	15	-	-	-	-
	OG0002029	15	-	-	-	-
	OG0002049	15	-	-	-	-
	OG0001905	14	arCOG03962	S	-	Uncharacterized protein with SCP/PR1 domains
	OG0002038	14	arCOG12100	S	-	Uncharacterized protein
	OG0002054	14	arCOG02148	S	-	Uncharacterized homolog of gamma-carboxymuconolactone decarboxylase subunit
	OG0002084	14	arCOG04958	S	-	Uncharacterized protein
	OG0001962	14	arCOG02431	R	-	Predicted Rossmann fold nucleotide-binding protein
	OG0001965	14	arCOG03871	N	-	Pilin/Flagellin, FlaG/FlaF family
	OG0001878	14	arCOG01580	K	-	DNA-binding transcriptional regulator, Lrp family
	OG0002021	14	arCOG04226	G	AraD	Ribulose-5-phosphate 4-epimerase/Fuculose-1-phosphate aldolase
	OG0001543	14	arCOG01068	C	Lpd	Pyruvate/2-oxoglutarate dehydrogenase complex, dihydrolipoamide dehydrogenase (E3) component or related enzyme
	OG0002081	14	-	-	-	-
	OG0002089	14	-	-	-	-
	OG0002111	14	-	-	-	-
	OG0001771	13	arCOG08550	V	VapB3	RHH/copG family antitoxin
	OG0001903	13	arCOG00878	V	-	Type I site-specific restriction-modification system, R (restriction) subunit or related helicase
	OG0002126	13	arCOG01008	V	NikR	Transcriptional regulator, CopG/Arc/MetJ family (DNA-binding and a metal-binding domains)
	OG0001708	13	arCOG04967	T	-	PII-like signaling protein
	OG0001439	13	arCOG11020	S	-	Uncharacterized membrane protein
	OG0002096	13	arCOG04466	R	-	Na+-dependent transporter of the SNF family
	OG0002114	13	arCOG00504	R	-	Metal-dependent hydrolase of the beta-lactamase superfamily II
	OG0002146	13	arCOG04604	R	-	Lipid binding protein
	OG0002194	13	arCOG01972	O	TrxA	Thiol-disulfide isomerase or thioredoxin
	OG0002024	13	arCOG03871	N	-	Pilin/Flagellin, FlaG/FlaF family
	OG0001917	13	arCOG00108	L	Mod	Adenine specific DNA methylase Mod
	OG0002102	13	arCOG05256	L	CDC9	ATP-dependent DNA ligase, 3'-phosphoesterase domain
	OG0001741	13	arCOG08695	K	IME4	Transcriptional activator, adenine-specific DNA methyltransferase
	OG0002085	13	arCOG04782	K	PspA	Phage shock protein A
	OG0002141	13	arCOG05161	K	WecD	Acetyltransferase (GNAT) family
	OG0002022	13	arCOG00486	J	CysS	Cysteinyl-tRNA synthetase
	OG0002025	13	arCOG00014	G	RbsK	Sugar kinase, ribokinase family
	OG0002093	13	arCOG00014	G	RbsK	Sugar kinase, ribokinase family
	OG0002113	13	arCOG01107	E	ArgE	Acetylornithine deacetylase/Succinyl-diaminopimelate desuccinylase or related deacylase
	OG0002158	13	arCOG00050	E	SpeE	Spermidine synthase
	OG0001726	13	arCOG02200	C	Fpr	Flavodoxin reductase (ferredoxin-NADPH reductase) family 1
	OG0002026	13	-	-	-	-
	OG0002105	13	-	-	-	-
	OG0002135	13	-	-	-	-
	OG0002138	13	-	-	-	-
	OG0002145	13	-	-	-	-
	OG0002151	13	-	-	-	-
	OG0002189	13	-	-	-	-
	OG0002196	13	-	-	-	-
	OG0002197	13	-	-	-	-
	OG0002212	12	arCOG08813	S	-	Uncharacterized membrane protein
	OG0002217	12	arCOG04605	R	-	Membrane assocaited metal-dependent hydrolase
	OG0002269	12	arCOG01150	R	-	Predicted phosphohydrolase, MPP superfamily
	OG0001682	12	arCOG04796	M	RfaG	Glycosyltransferase
	OG0002226	12	arCOG01389	M	-	Glycosyl transferase family 2
	OG0002112	12	arCOG01526	L	TopG2	Reverse gyrase
	OG0002222	12	arCOG00463	L	-	Uri superfamily endonuclease
	OG0002220	12	arCOG05900	K	-	Predicted transcriptional regulator
	OG0002117	12	arCOG01481	H	PncB	Nicotinic acid phosphoribosyltransferase
	OG0002259	12	arCOG04048	F	Dcd	Deoxycytidine deaminase
	OG0002270	12	arCOG01565	F	NrnA	nanoRNase/pAp phosphatase, hydrolyzes c-di-AMP and oligoRNAs
	OG0001718	12	-	-	-	-
	OG0002055	12	-	-	-	-
	OG0002130	12	-	-	-	-
	OG0002148	12	-	-	-	-
	OG0002191	12	-	-	-	-
	OG0002195	12	-	-	-	-
	OG0002264	12	-	-	-	-
	OG0002266	12	-	-	-	-
	OG0002267	12	-	-	-	-
	OG0002268	12	-	-	-	-
	OG0002106	11	arCOG04342	V	Cas6	CRISPR-Cas system related protein Cas6, RAMP superfamily
	OG0002224	11	arCOG04253	S	-	Uncharacterized protein
	OG0002300	11	arCOG04740	S	-	Uncharacterized protein
	OG0002366	11	arCOG05464	S	-	Uncharacterized protein
	OG0002271	11	arCOG02291	R	-	HAD superfamily hydrolase
	OG0002372	11	arCOG01187	O	HypF	Hydrogenase maturation factor
	OG0002221	11	arCOG00567	M	ArnT	Glycosyltransferase of PMT family
	OG0002298	11	arCOG04126	J	RPL37A	Ribosomal protein L37E
	OG0002308	11	arCOG01018	J	TrmJ	tRNA C32,U32 (ribose-2'-O)-methylase TrmJ or a related methyltransferase
	OG0002367	11	arCOG04057	J	-	Ribosomal L38E
	OG0002143	11	arCOG06344	I	PhaC	Poly(3-hydroxyalkanoate) synthetase
	OG0002297	11	arCOG03838	H	PqqD	Coenzyme PQQ synthesis protein D
	OG0002301	11	arCOG04558	F	URH1	Inosine-uridine nucleoside N-ribohydrolase
	OG0002362	11	arCOG01034	F	THEP1	Nucleoside-triphosphatase THEP1
	OG0002374	11	arCOG04298	F	-	Adenosine/AMP kinase
	OG0001671	11	-	-	-	-
	OG0002299	11	-	-	-	-
	OG0002309	11	-	-	-	-
	OG0002338	11	-	-	-	-
	OG0002359	11	-	-	-	-
	OG0002363	11	-	-	-	-
	OG0002364	11	-	-	-	-
	OG0002365	11	-	-	-	-
	OG0002368	11	-	-	-	-
	OG0002369	11	-	-	-	-
	OG0002373	11	-	-	-	-
	OG0002376	11	-	-	-	-
	OG0002377	11	-	-	-	-
	OG0001488	10	arCOG00679	X	-	Transposable element, IS605 OrfB family, contains RNAse H fold nuclease and Zn finger domains
	OG0002125	10	arCOG01445	V	Cas3	CRISPR-associated helicase Cas3
	OG0002394	10	arCOG04194	V	Cas2	CRISPR-associated protein Cas2
	OG0002387	10	arCOG02264	S	-	Uncharacterized membrane protein
	OG0002414	10	arCOG01084	R	MazG	Predicted pyrophosphatase
	OG0002227	10	arCOG01308	O	Cdc48	ATPase of the AAA+ class , CDC48 family
	OG0002512	10	arCOG00636	O	HypE	Hydrogenase maturation factor
	OG0002523	10	arCOG00663	M	GCD1	Nucleoside-diphosphate-sugar pyrophosphorylase involved in lipopolysaccharide biosynthesis/translation initiation factor 2B, gamma/epsilon subunit
	OG0002183	10	arCOG00871	K	HepA	Superfamily II DNA/RNA helicase, SNF2 family
	OG0002419	10	arCOG01863	K	-	Predicted transcription factor, homolog of eukaryotic MBF1
	OG0002482	10	arCOG00755	E	DadA	Glycine/D-amino acid oxidase (deaminating)
	OG0002491	10	arCOG01303	E	GcvH	Glycine cleavage system H protein (lipoate-binding)
	OG0002229	10	arCOG01720	C	QcrA	Rieske Fe-S protein
	OG0001839	10	-	-	-	-
	OG0002284	10	-	-	-	-
	OG0002332	10	-	-	-	-
	OG0002361	10	-	-	-	-
	OG0002375	10	-	-	-	-
	OG0002404	10	-	-	-	-
	OG0002417	10	-	-	-	-
	OG0002420	10	-	-	-	-
	OG0002453	10	-	-	-	-
	OG0002475	10	-	-	-	-
	OG0002478	10	-	-	-	-
	OG0002499	10	-	-	-	-
	OG0002501	10	-	-	-	-
	OG0002508	10	-	-	-	-
	OG0002509	10	-	-	-	-
	OG0002510	10	-	-	-	-
	OG0002515	10	-	-	-	-
	OG0002670	9	arCOG09550	X	TerL	Phage terminase large subunit
	OG0001964	9	arCOG01449	V	Csx1	CARF domain containing protein
	OG0001998	9	arCOG03521	V	-	Type II restriction enzyme, methylase subunit
	OG0002254	9	arCOG00729	V	-	PIN domain containing protein, often a toxin of type II toxin-antitoxin systems
	OG0002192	9	arCOG06939	S	-	WbqC-like protein family
	OG0002051	9	arCOG01849	R	PaaY	Isoleucine patch superfamily protein
	OG0002339	9	arCOG02562	R	-	Beta-propeller repeat containing protein
	OG0002595	9	arCOG00934	R	PflX	Radical SAM superfamily enzyme
	OG0002691	9	arCOG00062	R	-	Predicted amidohydrolase
	OG0002719	9	arCOG02191	R	-	Predicted Na+-dependent transporter
	OG0002558	9	arCOG14709	Q	-	Urea transporter
	OG0002559	9	arCOG01257	O	GroEL	Chaperonin GroEL, HSP60 family
	OG0002345	9	arCOG02417	N	-	Pilin/Flagellin, FlaG/FlaF family
	OG0002490	9	arCOG02209	M	AglR	MATE family membrane protein, Rfbx family
	OG0002344	9	arCOG00889	L	-	Adenine-specific DNA methylase containing a Zn-ribbon
	OG0002600	9	arCOG00129	L	-	DNA modification methylase
	OG0002668	9	arCOG01304	L	NucS	RecB family endonuclease acting on branched DNA substrates
	OG0002573	9	arCOG00973	J	RsmB	16S rRNA C967 or C1407 C5-methylase, RsmB/RsmF family
	OG0002596	9	arCOG01357	C	-	Radical SAM superfamily enzyme
	OG0001730	9	-	-	-	-
	OG0002103	9	-	-	-	-
	OG0002311	9	-	-	-	-
	OG0002407	9	-	-	-	-
	OG0002455	9	-	-	-	-
	OG0002461	9	-	-	-	-
	OG0002550	9	-	-	-	-
	OG0002560	9	-	-	-	-
	OG0002579	9	-	-	-	-
	OG0002601	9	-	-	-	-
	OG0002646	9	-	-	-	-
	OG0002661	9	-	-	-	-
	OG0002688	9	-	-	-	-
	OG0002690	9	-	-	-	-
	OG0002698	9	-	-	-	-
	OG0002699	9	-	-	-	-
	OG0002430	8	arCOG09464	V	-	Uncharacterized protein, DUF1832 family
	OG0002798	8	arCOG03787	V	-	LEA14-like dessication related protein
	OG0002028	8	arCOG11428	S	-	Uncharacterized protein
	OG0002809	8	arCOG07813	S	-	LamG-like jellyroll fold domain
	OG0002199	8	arCOG01377	R	-	Phosphodiesterase of AP superfamily
	OG0002292	8	arCOG06997	R	-	Predicted nucleic acid-binding protein, contains Zn-finger domain
	OG0002659	8	arCOG07100	R	-	RNAse H superfamily ribonuclease
	OG0002775	8	arCOG01658	R	-	Alpha/beta superfamily hydrolase
	OG0002827	8	arCOG03411	Q	-	SAM-dependent methyltransferase
	OG0002495	8	arCOG01578	P	MgtA	Cation transport ATPase
	OG0002218	8	arCOG01290	L	SplB	DNA repair photolyase
	OG0002403	8	arCOG03296	K	-	Predicted transcriptional regulator containing an HTH domain and diverged ATP-binding domain (Schlafen-like)
	OG0002637	8	arCOG08191	J	RsmD	16S rRNA G966 N2-methylase RsmD
	OG0002762	8	arCOG00993	J	NIP7	Protein involved in ribosomal biogenesis, contains PUA domain
	OG0001489	8	-	-	-	-
	OG0001801	8	-	-	-	-
	OG0002289	8	-	-	-	-
	OG0002483	8	-	-	-	-
	OG0002641	8	-	-	-	-
	OG0002652	8	-	-	-	-
	OG0002782	8	-	-	-	-
	OG0002871	8	-	-	-	-
	OG0002895	8	-	-	-	-
	OG0002897	8	-	-	-	-
	OG0002899	8	-	-	-	-
	OG0002074	7	arCOG00680	X	-	Transposable element, IS605 OrfB family, contains RNAse H fold nuclease and Zn finger domains
	OG0002069	7	arCOG02219	V	VapC	PIN domain containing protein
	OG0002239	7	arCOG00373	V	DndD	DNA sulfur modification protein DndD, ATPase
	OG0002588	7	arCOG01452	V	Cas1	CRISPR-associated protein Cas1
	OG0002645	7	arCOG00794	V	Cas4	CRISPR-associated protein Cas4, RecB family nuclease
	OG0002654	7	arCOG00880	V	HsdR	Type I site-specific restriction-modification system, R (restriction) subunit or related helicase
	OG0002784	7	arCOG02217	V	-	RHH/CopG DNA binding protein
	OG0002804	7	arCOG09463	V	-	DNA sulfur modification protein DndB (DGQHR domain)
	OG0003050	7	arCOG02758	V	Cas5	CRISPR-Cas system related protein Cas5, RAMP superfamily
	OG0003051	7	arCOG03617	V	Cas7	CRISPR-Cas system related protein Cas7, RAMP superfamily
	OG0003056	7	arCOG02218	V	-	RHH/CopG DNA binding protein
	OG0001817	7	arCOG00725	S	-	Uncharacterized protein
	OG0002223	7	arCOG07813	S	-	LamG-like jellyroll fold domain
	OG0001895	7	arCOG03233	R	-	Predicted ATPase
	OG0003063	7	arCOG00888	R	-	Predicted ATPase, AAA+ superfamily
	OG0002914	7	arCOG01953	P	KefB	Kef-type K+ transport system, membrane component
	OG0002978	7	arCOG03664	M	-	Glycosyl transferase family 2
	OG0002649	7	arCOG05223	L	-	ParB-like nuclease domain containing protein fused to HNH nuclease
	OG0002334	7	arCOG04818	K	HepA	Superfamily II DNA/RNA helicase, SNF2 family
	OG0002777	7	arCOG01013	J	-	Ribosomal protein L13E
	OG0003093	7	arCOG04225	J	YmdB	O-acetyl-ADP-ribose deacetylase (regulator of RNase III), contains Macro domain
	OG0002328	7	arCOG01895	G	IolE	Sugar phosphate isomerase/epimerase
	OG0002494	7	arCOG04084	G	-	Predicted glycosylase
	OG0002228	7	arCOG01459	E	Tdh	Threonine dehydrogenase or related Zn-dependent dehydrogenase
	OG0002803	7	arCOG00073	E	CysH	PAPS reductase related enzyme fused to RNA-binding PUA domain and ferredoxin domain
	OG0002863	7	arCOG00758	E	DadA	Glycine/D-amino acid oxidase (deaminating)
	OG0002910	7	arCOG01602	C	PorG	Pyruvate:ferredoxin oxidoreductase or related 2-oxoacid:ferredoxin oxidoreductase, gamma subunit
	OG0001696	7	-	-	-	-
	OG0001929	7	-	-	-	-
	OG0001930	7	-	-	-	-
	OG0002136	7	-	-	-	-
	OG0002174	7	-	-	-	-
	OG0002198	7	-	-	-	-
	OG0002333	7	-	-	-	-
	OG0002561	7	-	-	-	-
	OG0002584	7	-	-	-	-
	OG0002656	7	-	-	-	-
	OG0002738	7	-	-	-	-
	OG0002786	7	-	-	-	-
	OG0002838	7	-	-	-	-
	OG0002851	7	-	-	-	-
	OG0002852	7	-	-	-	-
	OG0002890	7	-	-	-	-
	OG0002891	7	-	-	-	-
	OG0002912	7	-	-	-	-
	OG0002951	7	-	-	-	-
	OG0002976	7	-	-	-	-
	OG0003155	7	-	-	-	-
	OG0002118	6	arCOG06914	X	-	Phage or plasmid associated DNA primase, primpol domain
	OG0002986	6	arCOG00727	V	-	PIN domain containing protein, often a toxin of type II toxin-antitoxin systems
	OG0003318	6	arCOG06576	V	-	HEPN domain containing protein
	OG0003265	6	arCOG07088	S	-	Uncharacterized protein
	OG0003397	6	arCOG13737	R	ComFC	Amidophosphoribosyltransferase
	OG0002753	6	arCOG03919	P	RcnA	ABC-type nickel/cobalt efflux system, permease component RcnA
	OG0002080	6	arCOG01415	M	RfaG	Glycosyltransferase
	OG0003290	6	arCOG01369	M	WcaG	Nucleoside-diphosphate-sugar epimerase
	OG0002980	6	arCOG01779	H	UbiE	Ubiquinone/menaquinone biosynthesis C-methylase UbiE
	OG0002700	6	arCOG01891	F	Tmk	Thymidylate kinase
	OG0002110	6	arCOG00771	E	-	CubicO group peptidase, beta-lactamase class C family
	OG0002471	6	-	-	-	-
	OG0002581	6	-	-	-	-
	OG0002639	6	-	-	-	-
	OG0002836	6	-	-	-	-
	OG0003043	6	-	-	-	-
	OG0003052	6	-	-	-	-
	OG0003059	6	-	-	-	-
	OG0003248	6	-	-	-	-
	OG0003341	6	-	-	-	-
	OG0003377	6	-	-	-	-
	OG0003381	6	-	-	-	-
	OG0003448	6	-	-	-	-
	OG0003499	5	arCOG03585	X	-	Transposase
	OG0003235	5	arCOG04195	V	-	CRISPR-associated protein, RecB family exonuclease
	OG0003655	5	arCOG02757	V	Cas7	CRISPR-Cas system related protein Cas7, RAMP superfamily
	OG0003664	5	arCOG04194	V	Cas2	CRISPR-associated protein Cas2
	OG0002463	5	arCOG07790	R	-	D-glucuronyl C5-epimerase C-terminal domain related protein
	OG0002854	5	arCOG10127	R	-	KAP-like P-loop ATPase
	OG0003391	5	arCOG01257	O	GroEL	Chaperonin GroEL, HSP60 family
	OG0002662	5	arCOG01403	M	AglL	Glycosyltransferase
	OG0003286	5	arCOG01569	M	MscS	Small-conductance mechanosensitive channel
	OG0003528	5	arCOG00919	L	-	Holliday junction resolvase, archaeal type
	OG0003770	5	arCOG00534	H	MoaE	Molybdopterin converting factor, large subunit
	OG0003771	5	arCOG01530	H	MoaC	Molybdenum cofactor biosynthesis enzyme
	OG0003839	5	arCOG01221	F	-	Inosine/xanthosine triphosphatase
	OG0003343	5	arCOG02233	E	BetA	Choline dehydrogenase or related flavoprotein
	OG0003673	5	arCOG03671	E	-	Thermopsin-like protease
	OG0003836	5	arCOG02093	E	LeuA	Isopropylmalate/homocitrate/citramalate synthase
	OG0002392	5	-	-	-	-
	OG0003367	5	-	-	-	-
	OG0003386	5	-	-	-	-
	OG0003597	5	-	-	-	-
	OG0003837	5	-	-	-	-
	OG0003840	5	-	-	-	-
	OG0003841	5	-	-	-	-
	OG0003850	5	-	-	-	-
	OG0004128	4	arCOG10339	X	Tra6	Transposase
	OG0002948	4	arCOG01439	V	Cas6	CRISPR-Cas system related protein, RAMP superfamily Cas6 group
	OG0003536	4	arCOG03886	V	-	CopG/RHH family DNA-binding protein
	OG0003929	4	arCOG00786	V	Cas4	CRISPR-associated protein Cas4, RecB family exonuclease
	OG0004136	4	arCOG06960	V	-	Restriction endonuclease ThaI-like
	OG0003562	4	arCOG09065	S	-	Uncharacterized membrane protein
	OG0003623	4	arCOG13398	S	-	Uncharacterized protein
	OG0003648	4	arCOG12287	S	-	Uncharacterized protein
	OG0003682	4	arCOG03997	S	-	Uncharacterized protein
	OG0003508	4	arCOG03239	R	-	ATPase, predicted component of phage defense system
	OG0003868	4	arCOG01378	R	-	Uncharacterized protein of the AP superfamily
	OG0004130	4	arCOG02727	R	-	Predicted RNA-binding protein containing PUA-domain
	OG0004340	4	arCOG04430	R	-	HD superfamily phosphohydrolase
	OG0003954	4	arCOG00801	L	-	RecB family exonuclease
	OG0004207	4	arCOG01347	L	CDC9	ATP-dependent DNA ligase
	OG0004225	4	arCOG06715	G	PDC1	TPP-dependent 2-oxoacid decarboxylase, includes indolepyruvate decarboxylase
	OG0004264	4	arCOG04120	G	PykF	Pyruvate kinase
	OG0004173	4	arCOG00863	E	ArcC	Carbamate kinase
	OG0004146	4	arCOG01491	C	BisC	Anaerobic dehydrogenase
	OG0002765	4	-	-	-	-
	OG0003066	4	-	-	-	-
	OG0003351	4	-	-	-	-
	OG0003358	4	-	-	-	-
	OG0003537	4	-	-	-	-
	OG0003563	4	-	-	-	-
	OG0003610	4	-	-	-	-
	OG0003687	4	-	-	-	-
	OG0003832	4	-	-	-	-
	OG0003872	4	-	-	-	-
	OG0003934	4	-	-	-	-
	OG0003994	4	-	-	-	-
	OG0004068	4	-	-	-	-
	OG0004090	4	-	-	-	-
	OG0004118	4	-	-	-	-
	OG0004124	4	-	-	-	-
	OG0004226	4	-	-	-	-
	OG0004297	4	-	-	-	-
	OG0004310	4	-	-	-	-
	OG0004319	4	-	-	-	-
	OG0004336	4	-	-	-	-
	OG0002014	3	arCOG00684	X	-	Transposable element, IS605 OrfB family, contains RNAse H fold nuclease and Zn finger domains
	OG0003532	3	arCOG02758	V	Cas5	CRISPR-Cas system related protein Cas5, RAMP superfamily
	OG0003930	3	arCOG03617	V	Cas7	CRISPR-Cas system related protein Cas7, RAMP superfamily
	OG0005272	3	arCOG02632	V	HsdM	Type I restriction-modification system methyltransferase subunit
	OG0004223	3	arCOG07351	S	-	Uncharacterized membrane protein
	OG0004523	3	arCOG09857	S	-	Uncharacterized protein
	OG0004576	3	arCOG12832	S	-	Uncharacterized protein
	OG0004703	3	arCOG07960	R	-	Predicted ATPase, AAA+ superfamily
	OG0005116	3	arCOG01963	R	-	PhoU-like domain fused to TrkA-C domain
	OG0003116	3	arCOG02569	P	EriC	Chloride channel protein EriC
	OG0005114	3	arCOG00624	P	MgtE2	Permease, similar to cation transporter
	OG0005115	3	arCOG00624	P	MgtE2	Permease, similar to cation transporter
	OG0003963	3	arCOG06181	O	TrxA	Thiol-disulfide isomerase or thioredoxin
	OG0005374	3	arCOG01389	M	-	Glycosyl transferase family 2
	OG0004694	3	arCOG00367	L	-	NurA 5'-3' nuclease
	OG0004695	3	arCOG00280	L	-	HerA helicase
	OG0004605	3	arCOG01880	I	SEC59	Dolichol kinase
	OG0004779	3	arCOG01750	E	AspA	Aspartate ammonia-lyase
	OG0004941	3	arCOG00570	C	FixC	Dehydrogenase (flavoprotein)
	OG0003429	3	-	-	-	-
	OG0004063	3	-	-	-	-
	OG0004140	3	-	-	-	-
	OG0004343	3	-	-	-	-
	OG0004493	3	-	-	-	-
	OG0004616	3	-	-	-	-
	OG0004700	3	-	-	-	-
	OG0004701	3	-	-	-	-
	OG0004702	3	-	-	-	-
	OG0004704	3	-	-	-	-
	OG0004705	3	-	-	-	-
	OG0004706	3	-	-	-	-
	OG0004740	3	-	-	-	-
	OG0004741	3	-	-	-	-
	OG0004742	3	-	-	-	-
	OG0004745	3	-	-	-	-
	OG0004746	3	-	-	-	-
	OG0004864	3	-	-	-	-
	OG0004969	3	-	-	-	-
	OG0005096	3	-	-	-	-
	OG0005099	3	-	-	-	-
	OG0005231	3	-	-	-	-
	OG0005271	3	-	-	-	-
	OG0005856	2	arCOG10988	S	-	Uncharacterized protein
	OG0006995	2	arCOG03045	R	-	TPR repeats containing protein
	OG0007223	2	arCOG02050	P	-	Sulfite exporter, TauE/SafE family
	OG0006743	2	arCOG03614	O	-	Cysteine protease, C1A family
	OG0007066	2	arCOG04827	M	TagB	Glycosyl/glycerophosphate transferase involved in teichoic acid biosynthesis TagF/TagB/EpsJ/RodC
	OG0006237	2	arCOG00996	J	Tgt	Queuine/archaeosine tRNA-ribosyltransferase
	OG0007069	2	arCOG01163	C	LeuB	Isocitrate/isopropylmalate dehydrogenase
	OG0005061	2	-	-	-	-
	OG0005770	2	-	-	-	-
	OG0005826	2	-	-	-	-
	OG0005862	2	-	-	-	-
	OG0005949	2	-	-	-	-
	OG0005950	2	-	-	-	-
	OG0005951	2	-	-	-	-
	OG0005952	2	-	-	-	-
	OG0006096	2	-	-	-	-
	OG0006332	2	-	-	-	-
	OG0006761	2	-	-	-	-
	OG0006958	2	-	-	-	-
	OG0007048	2	-	-	-	-
	OG0007049	2	-	-	-	-
	OG0007215	2	-	-	-	-
“Ca. Nitrosocaldaceae”
Core	OG0001194	65	arCOG01423	R	-	RecB-like nuclease fused to coiled-coil domain
	OG0001596	30	-	-	-	-
	OG0001822	20	-	-	-	-
	OG0001945	17	-	-	-	-
	OG0002370	11	arCOG01425	R	-	RecB family nuclease with coiled-coil N-terminal domain
	OG0002371	11	arCOG02472	C	FrhG	Coenzyme F420-reducing hydrogenase, gamma subunit
	OG0002502	10	arCOG00317	S	-	Uncharacterized protein
	OG0002503	10	arCOG02267	P	PitA	Phosphate/sulphate permease
	OG0002504	10	arCOG01894	L	Nfo	Endonuclease IV
	OG0002506	10	-	-	-	-
	OG0002507	10	arCOG05128	C	NapF	Ferredoxin
	OG0002513	10	arCOG01229	Q	-	Cyclic 2, 3-diphosphoglycerate synthetase
	OG0002514	10	arCOG01580	K	-	DNA-binding transcriptional regulator, Lrp family
	OG0002516	10	-	-	-	L-alanine exporter AlaE
	OG0002517	10	-	-	-	-
	OG0002518	10	arCOG00474	H	FAU1	5-formyltetrahydrofolate cyclo-ligase
	OG0002519	10	arCOG01467	V	-	ABC-type multidrug transport system, permease component
	OG0002520	10	arCOG01465	V	-	ABC-type multidrug transport system, permease component
	OG0002521	10	-	-	-	-
	OG0002522	10	-	-	-	-
	OG0002524	10	-	-	-	-
	OG0002525	10	arCOG00213	P	PstS	ABC-type phosphate transport system, periplasmic component
	OG0002526	10	-	-	-	-
	OG0002527	10	-	-	-	-
	OG0002692	9	-	-	-	-
	OG0002693	9	arCOG02640	P	-	Uncharacterized protein YkaA, distantly related to PhoU, UPF0111/DUF47 family
	OG0002695	9	-	-	-	-
	OG0002696	9	-	-	-	-
	OG0002697	9	arCOG01549	C	FrhA	Coenzyme F420-reducing hydrogenase, alpha subunit
	OG0002702	9	-	-	-	-
	OG0002703	9	arCOG02887	S	-	Membrane associated protein with extracellular Ig-like domain, a component of a putative secretion system
	OG0002704	9	-	-	-	-
	OG0002705	9	-	-	-	-
	OG0002706	9	-	-	-	-
	OG0002707	9	arCOG04427	O	HypC	Hydrogenase maturation factor
	OG0002708	9	arCOG04428	O	HypD	Hydrogenase maturation factor
	OG0002709	9	arCOG04226	G	AraD	Ribulose-5-phosphate 4-epimerase/Fuculose-1-phosphate aldolase
	OG0002710	9	arCOG01096	P	CCC1	Predicted Fe2+/Mn2+ transporter, VIT1/CCC1 family
	OG0002712	9	arCOG00279	E	SpeD	S-adenosylmethionine decarboxylase/arginine decarboxylase
	OG0002713	9	-	-	-	-
	OG0002714	9	-	-	-	-
	OG0002715	9	-	-	-	-
	OG0002718	9	arCOG01145	R	-	Phosphohydrolase, Icc/MPP superfamily
Accessory	OG0001947	17	-	-	-	-
	OG0002200	13	-	-	-	-
	OG0002201	13	arCOG01674	C	AcyP	Acylphosphatase
	OG0002505	10	-	-	-	-
	OG0002511	10	arCOG04297	R	-	ABC-type ATPase fused to a predicted acetyltransferase and Zn ribbon domain
	OG0002694	9	-	-	-	-
	OG0002701	9	-	-	-	-
	OG0002711	9	-	-	-	-
	OG0002716	9	-	-	-	-
	OG0002717	9	-	-	-	-
	OG0002901	8	arCOG02118	S	-	Uncharacterized protein YjgD, DUF1641 family
	OG0002902	8	-	-	-	-
	OG0002903	8	-	-	-	-
	OG0002904	8	-	-	-	hydrogenase nickel incorporation protein HypA/HybF
	OG0002905	8	arCOG04429	C	HyaD	Ni,Fe-hydrogenase maturation factor
	OG0002906	8	-	-	-	-
	OG0002907	8	arCOG02796	G	-	Glucose/sorbosone dehydrogenase
	OG0002908	8	-	-	-	-
	OG0002909	8	arCOG01287	R	-	OB-fold domain and Zn-ribbon containing protein, possible acyl-CoA-binding protein
	OG0002911	8	-	-	-	hydrogenase expression/formation protein HypC
	OG0002913	8	arCOG02134	X	-	Transposase
	OG0002915	8	-	-	-	-
	OG0002916	8	-	-	-	-
	OG0002917	8	arCOG04714	J	-	ASCH domain containing protein
	OG0002918	8	arCOG02062	P	TusA	TusA-related sulfurtransferase
	OG0002919	8	-	-	-	-
	OG0002920	8	-	-	-	-
	OG0002921	8	-	-	-	-
	OG0002932	8	-	-	-	-
	OG0003136	7	-	-	-	-
	OG0003137	7	-	-	-	-
	OG0003138	7	-	-	-	-
	OG0003139	7	-	-	-	-
	OG0003140	7	arCOG02143	Q	-	Aromatic ring hydroxylase
	OG0003141	7	arCOG01674	C	AcyP	Acylphosphatase
	OG0003142	7	arCOG00053	G	SgbH	3-hexulose-6-phosphate synthase or related protein
	OG0003143	7	-	-	-	-
	OG0003144	7	-	-	-	-
	OG0003145	7	-	-	-	-
	OG0003146	7	arCOG00321	O	TldD	Zn-dependent protease, component of TldD/TldE system
	OG0003147	7	arCOG03681	S	-	Uncharacterized protein
	OG0003148	7	-	-	-	-
	OG0003149	7	-	-	-	-
	OG0003150	7	-	-	-	-
	OG0003151	7	arCOG11614	S	-	Uncharacterized protein
	OG0003152	7	arCOG01727	H	IspA	Geranylgeranyl pyrophosphate synthase
	OG0003153	7	-	-	-	-
	OG0003154	7	arCOG04851	S	-	Uncharacterized protein
	OG0003156	7	-	-	-	-
	OG0003157	7	-	-	-	-
	OG0003158	7	-	-	-	-
	OG0003159	7	-	-	-	-
	OG0003160	7	-	-	-	-
	OG0003161	7	-	-	-	-
	OG0003162	7	-	-	-	-
	OG0003163	7	-	-	-	-
	OG0003164	7	-	-	-	-
	OG0003165	7	-	-	-	-
	OG0003166	7	-	-	-	-
	OG0003167	7	-	-	-	-
	OG0003168	7	-	-	-	-
	OG0003169	7	-	-	-	-
	OG0003170	7	-	-	-	-
	OG0003171	7	-	-	-	-
	OG0003172	7	-	-	-	-
	OG0003173	7	-	-	-	-
	OG0003174	7	-	-	-	-
	OG0003175	7	arCOG11331	S	-	Uncharacterized protein
	OG0003176	7	arCOG00350	J	RbgA	Ribosome biogenesis GTPase A
	OG0003177	7	arCOG02037	K	-	Sugar-specific transcriptional regulator TrmB
	OG0003178	7	-	-	-	-
	OG0003179	7	arCOG01357	C	-	Radical SAM superfamily enzyme
	OG0003180	7	-	-	-	-
	OG0003181	7	-	-	-	-
	OG0003182	7	-	-	-	-
	OG0003183	7	-	-	-	-
	OG0003184	7	-	-	-	-
	OG0003185	7	-	-	-	-
	OG0003186	7	-	-	-	-
	OG0003187	7	arCOG01981	K	SUA7	Transcription initiation factor TFIIB, Brf1 subunit/Transcription initiation factor TFIIB
	OG0003188	7	-	-	-	-
	OG0003189	7	-	-	-	-
	OG0003190	7	-	-	-	-
	OG0003191	7	-	-	-	-
	OG0003192	7	arCOG04250	R	-	Solo B3/4 domain (OB-fold DNA/RNA-binding) of Phe-aaRS-beta
	OG0003193	7	-	-	-	-
	OG0003194	7	-	-	-	-
	OG0003195	7	-	-	-	-
	OG0003196	7	-	-	-	-
	OG0003210	7	arCOG02658	V	Csm3g7	CRISPR-Cas system related protein, RAMP superfamily Cas7 group
	OG0003454	6	-	-	-	-
	OG0003455	6	-	-	-	-
	OG0003456	6	-	-	-	-
	OG0003457	6	-	-	-	-
	OG0003458	6	arCOG01287	R	-	OB-fold domain and Zn-ribbon containing protein, possible acyl-CoA-binding protein
	OG0003459	6	arCOG01280	I	PaaJ	Acetyl-CoA acetyltransferase
	OG0003460	6	arCOG01279	I	PaaJ	Acetyl-CoA acetyltransferase
	OG0003461	6	arCOG01609	C	-	Indolepyruvate ferredoxin oxidoreductase, alpha and beta subunit
	OG0003462	6	-	-	-	-
	OG0003463	6	-	-	-	-
	OG0003464	6	-	-	-	-
	OG0003465	6	-	-	-	-
	OG0003466	6	-	-	-	-
	OG0003467	6	-	-	-	-
	OG0003468	6	-	-	-	-
	OG0003469	6	-	-	-	-
	OG0003470	6	-	-	-	-
	OG0003471	6	-	-	-	-
	OG0003472	6	-	-	-	-
	OG0003473	6	-	-	-	-
	OG0003474	6	-	-	-	-
	OG0003475	6	-	-	-	-
	OG0003476	6	-	-	-	-
	OG0003477	6	-	-	-	-
	OG0003478	6	-	-	-	-
	OG0003479	6	-	-	-	-
	OG0003480	6	-	-	-	-
	OG0003481	6	-	-	-	-
	OG0003482	6	-	-	-	-
	OG0003483	6	-	-	-	-
	OG0003484	6	-	-	-	-
	OG0003485	6	-	-	-	-
	OG0003486	6	-	-	-	-
	OG0003487	6	arCOG01648	R	MhpC	Alpha/beta superfamily hydrolase
	OG0003488	6	arCOG04052	R	-	Predicted cation transporter
	OG0003489	6	-	-	-	-
	OG0003500	6	arCOG02163	O	-	Predicted ATP-dependent Lon-type protease
	OG0003506	6	-	-	-	-
	OG0003509	6	-	-	-	-
	OG0003510	6	arCOG02666	V	Cas10	CRISPR associated protein Cas10, large subunit of Type III system effector complex, contains HD family nuclease
	OG0003511	6	-	-	-	-
	OG0003844	5	-	-	-	-
	OG0003845	5	-	-	-	-
	OG0003846	5	-	-	-	-
	OG0003847	5	-	-	-	-
	OG0003848	5	-	-	-	-
	OG0003849	5	-	-	-	-
	OG0003851	5	-	-	-	-
	OG0003852	5	-	-	-	-
	OG0003853	5	-	-	-	-
	OG0003854	5	-	-	-	-
	OG0003855	5	-	-	-	-
	OG0003856	5	-	-	-	-
	OG0003857	5	-	-	-	-
	OG0003858	5	-	-	-	-
	OG0003859	5	-	-	-	-
	OG0003860	5	-	-	-	-
	OG0003861	5	-	-	-	-
	OG0003862	5	-	-	-	-
	OG0003894	5	-	-	-	-
	OG0003895	5	arCOG06689	S	-	Uncharacterized membrane protein
	OG0003896	5	-	-	-	-
	OG0003897	5	-	-	-	-
	OG0003898	5	-	-	-	-
	OG0003899	5	-	-	-	-
	OG0003900	5	arCOG01935	V	-	CARF and HTH domains containing protein
	OG0003901	5	-	-	-	-
	OG0004324	4	-	-	-	-
	OG0004325	4	-	-	-	-
	OG0004326	4	-	-	-	-
	OG0004327	4	-	-	-	-
	OG0004328	4	-	-	-	-
	OG0004329	4	-	-	-	-
	OG0004330	4	-	-	-	-
	OG0004331	4	-	-	-	-
	OG0004332	4	-	-	-	-
	OG0004333	4	-	-	-	-
	OG0004334	4	arCOG01426	R	-	RecB family nuclease with coiled-coil N-terminal domain, paREP7 family protein
	OG0004335	4	-	-	-	-
	OG0004337	4	arCOG12754	V	-	CRISPR-Cas system subtype I-B-variant associated protein, predicted small subunit
	OG0004338	4	arCOG12755	V	-	CRISPR-Cas system subtype I-B-variant associated protein, predicted large subunit
	OG0004367	4	-	-	-	-
	OG0004407	4	-	-	-	-
	OG0004408	4	-	-	-	-
	OG0004409	4	-	-	-	-
	OG0004410	4	-	-	-	-
	OG0004411	4	-	-	-	-
	OG0004412	4	arCOG03233	R	-	Predicted ATPase
	OG0004413	4	-	-	-	-
	OG0004414	4	-	-	-	-
	OG0004415	4	arCOG01191	V	-	HEPN domain containing protein
	OG0004416	4	-	-	-	-
	OG0004417	4	-	-	-	-
	OG0004418	4	arCOG01426	R	-	RecB family nuclease with coiled-coil N-terminal domain, paREP7 family protein
	OG0004419	4	-	-	-	-
	OG0004420	4	-	-	-	-
	OG0004421	4	-	-	-	-
	OG0004422	4	-	-	-	-
	OG0004423	4	-	-	-	-
	OG0004424	4	arCOG03169	R	-	AAA+ superfamily ATPase
	OG0004425	4	arCOG01792	Q	-	SAM-dependent methyltransferase
	OG0004426	4	arCOG02658	V	Csm3g7	CRISPR-Cas system related protein, RAMP superfamily Cas7 group
	OG0004427	4	arCOG02660	V	Csm3g7	CRISPR-Cas system related protein, RAMP superfamily Cas7 group
	OG0004428	4	arCOG02659	V	Csm3g7	CRISPR-Cas system related protein, RAMP superfamily Cas7 group
	OG0004429	4	arCOG06024	V	Cmr3g5	CRISPR-associated protein, RAMP family Cas5 group
	OG0004430	4	arCOG02658	V	Csm3g7	CRISPR-Cas system related protein, RAMP superfamily Cas7 group
	OG0004431	4	-	-	-	CRISPR-associated protein Csx14
	OG0004432	4	arCOG03433	V	Csx1	CARF domain containing protein, contains HTH and HEPN domains
	OG0005136	3	-	-	-	-
	OG0005137	3	-	-	-	-
	OG0005138	3	-	-	-	-
	OG0005139	3	-	-	-	-
	OG0005140	3	-	-	-	-
	OG0005141	3	-	-	-	-
	OG0005142	3	-	-	-	-
	OG0005143	3	-	-	-	-
	OG0005144	3	-	-	-	-
	OG0005145	3	-	-	-	-
	OG0005146	3	-	-	-	-
	OG0005147	3	-	-	-	-
	OG0005148	3	-	-	-	-
	OG0005149	3	-	-	-	-
	OG0005150	3	arCOG01369	M	WcaG	Nucleoside-diphosphate-sugar epimerase
	OG0005151	3	arCOG02836	V	NikR	Transcriptional regulator, CopG/Arc/MetJ family (DNA-binding and a metal-binding domains)
	OG0005152	3	arCOG01377	R	-	Phosphodiesterase of AP superfamily
	OG0005153	3	-	-	-	-
	OG0005154	3	-	-	-	-
	OG0005155	3	-	-	-	-
	OG0005156	3	-	-	-	-
	OG0005157	3	-	-	-	-
	OG0005158	3	-	-	-	-
	OG0005159	3	-	-	-	-
	OG0005160	3	-	-	-	-
	OG0005161	3	-	-	-	-
	OG0005162	3	-	-	-	-
	OG0005163	3	-	-	-	-
	OG0005164	3	-	-	-	-
	OG0005165	3	-	-	-	-
	OG0005166	3	-	-	-	-
	OG0005167	3	-	-	-	-
	OG0005168	3	-	-	-	-
	OG0005169	3	-	-	-	-
	OG0005170	3	-	-	-	-
	OG0005171	3	-	-	-	-
	OG0005172	3	-	-	-	-
	OG0005173	3	-	-	-	-
	OG0005174	3	-	-	-	-
	OG0005175	3	-	-	-	-
	OG0005176	3	-	-	-	-
	OG0005177	3	-	-	-	-
	OG0005178	3	-	-	-	-
	OG0005179	3	-	-	-	-
	OG0005180	3	-	-	-	-
	OG0005181	3	-	-	-	-
	OG0005182	3	-	-	-	-
	OG0005183	3	-	-	-	-
	OG0005184	3	-	-	-	-
	OG0005185	3	-	-	-	-
	OG0005186	3	-	-	-	-
	OG0005187	3	-	-	-	-
	OG0005188	3	-	-	-	-
	OG0005189	3	-	-	-	-
	OG0005190	3	-	-	-	-
	OG0005278	3	-	-	-	-
	OG0005279	3	-	-	-	-
	OG0005280	3	arCOG01308	O	Cdc48	ATPase of the AAA+ class , CDC48 family
	OG0005281	3	-	-	-	-
	OG0005282	3	-	-	-	-
	OG0005283	3	-	-	-	-
	OG0005284	3	arCOG04320	F	DeoC	Deoxyribose-phosphate aldolase
	OG0005285	3	-	-	-	-
	OG0005286	3	-	-	-	-
	OG0005287	3	-	-	-	-
	OG0005288	3	-	-	-	-
	OG0005289	3	-	-	-	-
	OG0005290	3	-	-	-	-
	OG0005291	3	arCOG04033	S	-	Uncharacterized protein
	OG0005292	3	arCOG00337	C	GlcD	FAD/FMN-containing dehydrogenase
	OG0005293	3	-	-	-	-
	OG0005294	3	-	-	-	-
	OG0005295	3	-	-	-	-
	OG0005296	3	-	-	-	-
	OG0005297	3	-	-	-	-
	OG0005393	3	-	-	-	-
	OG0005394	3	-	-	-	-
	OG0005395	3	-	-	-	-
	OG0005396	3	-	-	-	-
	OG0005397	3	-	-	-	-
	OG0005398	3	-	-	-	-
	OG0005399	3	-	-	-	-
	OG0005400	3	-	-	-	-
	OG0005401	3	-	-	-	-
	OG0005402	3	-	-	-	-
	OG0005403	3	-	-	-	-
	OG0005404	3	arCOG03239	R	-	ATPase, predicted component of phage defense system
	OG0005405	3	-	-	-	-
	OG0005406	3	-	-	-	-
	OG0005407	3	-	-	-	-
	OG0005408	3	-	-	-	-
	OG0005409	3	arCOG00713	V	-	PIN domain containing protein
	OG0005410	3	-	-	-	-
	OG0005411	3	-	-	-	-
	OG0005412	3	-	-	-	-
	OG0005413	3	-	-	-	-
	OG0005414	3	arCOG10004	S	-	Uncharacterized protein
	OG0005415	3	arCOG01195	V	-	Minimal nucleotidyltransferase
	OG0005416	3	-	-	-	-
	OG0005417	3	-	-	-	-
	OG0005418	3	arCOG01205	V	-	Minimal nucleotidyltransferase
	OG0005419	3	arCOG01191	V	-	HEPN domain containing protein
	OG0005420	3	-	-	-	-
	OG0005421	3	-	-	-	-
	OG0005422	3	-	-	-	-
	OG0005423	3	arCOG07589	V	-	PIN domain containing protein
	OG0005424	3	arCOG08216	V	AbrB	AbrB family transcriptional regulator
	OG0005425	3	-	-	-	-
	OG0005426	3	-	-	-	-
	OG0005427	3	-	-	-	-
	OG0005428	3	-	-	-	-
	OG0005429	3	-	-	-	-
	OG0005430	3	-	-	-	-
	OG0005431	3	-	-	-	-
	OG0005432	3	-	-	-	-
	OG0005433	3	-	-	-	-
	OG0005434	3	arCOG03433	V	Csx1	CARF domain containing protein, contains HTH and HEPN domains
	OG0005435	3	-	-	-	-
	OG0005436	3	-	-	-	-
	OG0005437	3	-	-	-	-
	OG0005438	3	-	-	-	-
	OG0005439	3	-	-	-	-
	OG0005440	3	-	-	-	-
	OG0006916	2	-	-	-	-
	OG0006917	2	-	-	-	-
	OG0006918	2	-	-	-	-
	OG0006919	2	-	-	-	-
	OG0006920	2	-	-	-	-
	OG0006921	2	-	-	-	-
	OG0006922	2	-	-	-	-
	OG0006923	2	-	-	-	-
	OG0006924	2	-	-	-	-
	OG0006925	2	-	-	-	-
	OG0006926	2	-	-	-	-
	OG0006927	2	-	-	-	-
	OG0006928	2	-	-	-	-
[truncated: 5,561 more rows]

## Sheet: ST8
Supplementary Table 8 Detailed information of identified HGT genes in “Ca. Nitrosocaldaceae” MAGs
Source	Genomes	Gene name	KO	Annotation	Donor name	Phylum
(Abby et al., 2018)	"Ca. Nitrosocaldus cavascurensis" SCU2	LT981265.1_1031	no KO assigned	putative Glycerol-3-phosphate dehydrogenase, anaerobic, C subunit	Halobacteroidaceae	Firmicutes (Terrabacteria group)
		LT981265.1_1048	K07101	uncharacterized protein	cellular organisms	cellular organisms
		LT981265.1_1088	K05595	multiple antibiotic resistance protein	Candidatus Bathyarchaeota archaeon	Candidatus Bathyarchaeota (TACK group)
		LT981265.1_1102	K03308	neurotransmitter:Na+ symporter, NSS family	Euryarchaeota	Euryarchaeota
		LT981265.1_1105	K09140	pre-rRNA-processing protein TSR3	Euryarchaeota	Euryarchaeota
		LT981265.1_1106	no KO assigned	GTP-binding protein	Thermoprotei	Crenarchaeota (TACK group)
		LT981265.1_1129	K09129	uncharacterized protein	cellular organisms	cellular organisms
		LT981265.1_1136	K00852	ribokinase [EC 2.7.1.15]	cellular organisms	cellular organisms
		LT981265.1_1137	K01250	pyrimidine-specific ribonucleoside hydrolase [EC 3.2.-.-]	cellular organisms	cellular organisms
		LT981265.1_1140	no KO assigned	conserved protein of unknown function	Bacteria	Bacteria
		LT981265.1_1150	K02051	NitT/TauT family transport system substrate-binding protein	Bacteria	Bacteria
		LT981265.1_1159	K16318	tRNA (guanine6-N2)-methyltransferase [EC 2.1.1.256]	cellular organisms	cellular organisms
		LT981265.1_1174	K01990	ABC-2 type transport system ATP-binding protein	Euryarchaeota	Euryarchaeota
		LT981265.1_1208	K03969	phage shock protein A	Methanosarcinales	Euryarchaeota
		LT981265.1_1210	no KO assigned	conserved protein of unknown function	cellular organisms	cellular organisms
		LT981265.1_1211	K03799	heat shock protein HtpX [EC 3.4.24.-]	cellular organisms	cellular organisms
		LT981265.1_1216	K01934	5-formyltetrahydrofolate cyclo-ligase [EC 6.3.3.2]	Desulfurococcales	Crenarchaeota (TACK group)
		LT981265.1_1228	K01990	ABC-2 type transport system ATP-binding protein	Bacteria	Bacteria
		LT981265.1_1242	no KO assigned	conserved membrane protein of unknown function	cellular organisms	cellular organisms
		LT981265.1_1274	K07448	restriction system protein	Bacteria	Bacteria
		LT981265.1_1297	K03412	two-component system, chemotaxis family, protein-glutamate methylesterase/glutaminase [EC 3.1.1.61 3.5.1.44]	Firmicutes	Firmicutes (Terrabacteria group)
		LT981265.1_1304	K03411	chemotaxis protein CheD [EC 3.5.1.44]	Firmicutes	Firmicutes (Terrabacteria group)
		LT981265.1_1305	K00575	chemotaxis protein methyltransferase CheR [EC 2.1.1.80]	cellular organisms	cellular organisms
		LT981265.1_1316	K01895	acetyl-CoA synthetase [EC 6.2.1.1]	Thermoprotei	Crenarchaeota (TACK group)
		LT981265.1_1359	K14445	solute carrier family 13 (sodium-dependent dicarboxylate transporter), member 2/3/5	cellular organisms	cellular organisms
		LT981265.1_1377	no KO assigned	Carboxymuconolactone decarboxylase family protein	Candidatus Methanoperedens	Euryarchaeota
		LT981265.1_1386	no KO assigned	adh; putative alcohol dehydrogenase protein	cellular organisms	cellular organisms
		LT981265.1_1388	K06920	7-cyano-7-deazaguanine synthase [EC 6.3.4.20]	Vulcanisaeta	Crenarchaeota (TACK group)
		LT981265.1_1395	K00059	3-oxoacyl-[acyl-carrier protein] reductase [EC 1.1.1.100]	cellular organisms	cellular organisms
		LT981265.1_1414	K03564	peroxiredoxin Q/BCP [EC 1.11.1.15]	cellular organisms	cellular organisms
		LT981265.1_1438	no KO assigned	Dienelactone hydrolase	cellular organisms	cellular organisms
		LT981265.1_1441	K01681	aconitate hydratase [EC 4.2.1.3]	Thermoprotei	Crenarchaeota (TACK group)
		LT981265.1_1445	K00823	4-aminobutyrate aminotransferase [EC 2.6.1.19]	Archaea	Archaea
		LT981265.1_1452	K01823	isopentenyl-diphosphate Delta-isomerase [EC 5.3.3.2]	Archaea	Archaea
		LT981265.1_1456	no KO assigned	putative rieske (2Fe-2S) domain protein	cellular organisms	cellular organisms
		LT981265.1_1492	K04564	superoxide dismutase, Fe-Mn family [EC 1.15.1.1]	Thermoprotei	Crenarchaeota (TACK group)
		LT981265.1_1497	no KO assigned	Glutaredoxin	cellular organisms	cellular organisms
		LT981265.1_1500	no KO assigned	putative TfuA domain-containing protein	cellular organisms	cellular organisms
		LT981265.1_1501	K09136	ribosomal protein S12 methylthiotransferase accessory factor	Terrabacteria group	Terrabacteria group
		LT981265.1_1525	K00285	D-amino-acid dehydrogenase [EC 1.4.5.1]	Bacteria	Bacteria
		LT981265.1_1532	K01091	phosphoglycolate phosphatase [EC 3.1.3.18]	Cyanobacteria	Cyanobacteria (Terrabacteria group)
		LT981265.1_1545	K03521	electron transfer flavoprotein beta subunit	Halobacteria	Euryarchaeota
		LT981265.1_1546	K03522	electron transfer flavoprotein alpha subunit	Halobacteria	Euryarchaeota
		LT981265.1_1554	K07496	putative transposase	Euryarchaeota	Euryarchaeota
		LT981265.1_1560	no KO assigned	conserved membrane protein of unknown function	cellular organisms	cellular organisms
		LT981265.1_1566	no KO assigned	Zn-dependent hydrolase	cellular organisms	cellular organisms
		LT981265.1_1575	K07179	RIO kinase 2 [EC 2.7.11.1]	Archaea	Archaea
		LT981265.1_1588	no KO assigned	putative cation transporter, DASS family	Thermoproteaceae	Crenarchaeota (TACK group)
		LT981265.1_1596	no KO assigned	putative Amidohydrolase	Bacteria	Bacteria
		LT981265.1_1616	no KO assigned	putative F420-dependent oxidoreductase	Ktedonobacteria	Chloroflexi (Terrabacteria group)
		LT981265.1_1624	no KO assigned	B3/4 domain protein	TACK group	TACK group
		LT981265.1_1630	K02036	phosphate transport system ATP-binding protein [EC 7.3.2.1]	cellular organisms	cellular organisms
		LT981265.1_1631	K02040	phosphate transport system substrate-binding protein	Bacteria	Bacteria
		LT981265.1_1632	K02037	phosphate transport system permease protein	cellular organisms	cellular organisms
		LT981265.1_1633	K02038	phosphate transport system permease protein	Bacteria	Bacteria
		LT981265.1_1636	K01586	diaminopimelate decarboxylase [EC 4.1.1.20]	cellular organisms	cellular organisms
		LT981265.1_1654	no KO assigned	putative RNA methyltransferase	Archaea	Archaea
		LT981265.1_1678	K01551	arsenite/tail-anchored protein-transporting ATPase [EC 3.6.3.16 3.6.3.-]	cellular organisms	cellular organisms
		LT981265.1_1691	K09951	CRISPR-associated protein Cas2	cellular organisms	cellular organisms
		LT981265.1_1693	K15342	CRISP-associated protein Cas1	cellular organisms	cellular organisms
		LT981265.1_1694	K07464	CRISPR-associated exonuclease Cas4 [EC 3.1.12.1]	cellular organisms	cellular organisms
		LT981265.1_1703	K13953	alcohol dehydrogenase, propanol-preferring [EC 1.1.1.1]	Thermoproteaceae	Crenarchaeota (TACK group)
		LT981265.1_198	K03592	PmbA protein	Bacteria	Bacteria
		LT981265.1_199	K03568	TldD protein	Bacteria	Bacteria
		LT981265.1_201	no KO assigned	conserved membrane protein of unknown function	Terrabacteria group	Terrabacteria group
		LT981265.1_218	no KO assigned	conserved protein of unknown function	Terrabacteria group	Terrabacteria group
		LT981265.1_237	K07159	uncharacterized protein	Euryarchaeota	Euryarchaeota
		LT981265.1_261	K13831	3-hexulose-6-phosphate synthase / 6-phospho-3-hexuloisomerase [EC 4.1.2.43 5.3.1.27]	Euryarchaeota	Euryarchaeota
		LT981265.1_266	K00721	dolichol-phosphate mannosyltransferase [EC 2.4.1.83]	TACK group	TACK group
		LT981265.1_286	no KO assigned	O-methyltransferase, family 2	Bacteria	Bacteria
		LT981265.1_289	no KO assigned	mntA; ABC uptake transporter, substrate-binding protein	Bacteria	Bacteria
		LT981265.1_290	K09817	zinc transport system ATP-binding protein [EC 7.2.2.-]	Bacteria	Bacteria
		LT981265.1_291	K19976	manganese transport system permease protein	Bacteria	Bacteria
		LT981265.1_294	no KO assigned	Ribonuclease H	Clostridiales	Firmicutes (Terrabacteria group)
		LT981265.1_310	no KO assigned	conserved protein of unknown function	cellular organisms	cellular organisms
		LT981265.1_327	K05982	deoxyribonuclease V [EC 3.1.21.7]	Thermoproteales	Crenarchaeota (TACK group)
		LT981265.1_338	K04768	acetoin utilization protein AcuC	cellular organisms	cellular organisms
		LT981265.1_344	no KO assigned	conserved protein of unknown function	cellular organisms	cellular organisms
		LT981265.1_352	K03322	manganese transport protein	Desulfurococcaceae archaeon AG1	Crenarchaeota (TACK group)
		LT981265.1_411	no KO assigned	conserved protein of unknown function	cellular organisms	cellular organisms
		LT981265.1_427	K16264	cobalt-zinc-cadmium efflux system protein	Terrabacteria group	Terrabacteria group
		LT981265.1_429	K09981	uncharacterized protein	Bacteria	Bacteria
		LT981265.1_435	K08281	nicotinamidase/pyrazinamidase [EC 3.5.1.19 3.5.1.-]	cellular organisms	cellular organisms
		LT981265.1_440	no KO assigned	conserved protein of unknown function	cellular organisms	cellular organisms
		LT981265.1_450	K04070	putative pyruvate formate lyase activating enzyme [EC 1.97.1.4]	Thermoprotei	Crenarchaeota (TACK group)
		LT981265.1_468	no KO assigned	putative thioesterase superfamily protein	cellular organisms	cellular organisms
		LT981265.1_472	K03168	DNA topoisomerase I [EC 5.6.2.1]	cellular organisms	cellular organisms
		LT981265.1_492	K01151	deoxyribonuclease IV [EC 3.1.21.2]	Sulfolobaceae	Crenarchaeota (TACK group)
		LT981265.1_511	K09181	acetyltransferase	Archaea	Archaea
		LT981265.1_539	no KO assigned	putative Nickel-dependent hydrogenase alpha subunit	Bacteria	Bacteria
		LT981265.1_540	no KO assigned	putative Nickel-dependent hydrogenase delta subunit	Bacteria	Bacteria
		LT981265.1_541	no KO assigned	putative Nickel-dependent hydrogenase gamma subunit	Bacteria	Bacteria
		LT981265.1_543	no KO assigned	Crp/Fnr family transcriptional regulator	Bacteria	Bacteria
		LT981265.1_544	no KO assigned	4Fe-4S ferredoxin / putative Nickel-dependent hydrogenase, beta subunit	Bacteria	Bacteria
		LT981265.1_546	K04656	hydrogenase maturation protein HypF	Candidatus Bathyarchaeota archaeon	Candidatus Bathyarchaeota (TACK group)
		LT981265.1_567	no KO assigned	Oxidoreductase protein family	Euryarchaeota	Euryarchaeota
		LT981265.1_569	no KO assigned	protein of unknown function	cellular organisms	cellular organisms
		LT981265.1_571	no KO assigned	protein of unknown function	cellular organisms	cellular organisms
		LT981265.1_573	no KO assigned	Glycosyl transferase family 2 (modular protein)	Stenosarchaea group	Euryarchaeota
		LT981265.1_574	no KO assigned	Glycosyl transferase, group 1	Euryarchaeota	Euryarchaeota
		LT981265.1_584	K00860	adenylylsulfate kinase [EC 2.7.1.25]	cellular organisms	cellular organisms
		LT981265.1_591	no KO assigned	Nucleotide pyrophosphatase	cellular organisms	cellular organisms
		LT981265.1_594	K00096	glycerol-1-phosphate dehydrogenase [NAD(P)+] [EC 1.1.1.261]	Bacteria	Bacteria
		LT981265.1_595	no KO assigned	conserved protein of unknown function	cellular organisms	cellular organisms
		LT981265.1_615	K00549	5-methyltetrahydropteroyltriglutamate--homocysteine methyltransferase [EC 2.1.1.14]	Candidatus Methanodesulfokores washburnensis	Candidatus Korarchaeum (TACK group)
		LT981265.1_631	no KO assigned	putative Metallo-beta-lactamase protein	cellular organisms	cellular organisms
		LT981265.1_636	K00763	nicotinate phosphoribosyltransferase [EC 6.3.4.21]	cellular organisms	cellular organisms
		LT981265.1_645	K07068	uncharacterized protein	Archaeoglobaceae	Euryarchaeota
		LT981265.1_646	K00626	acetyl-CoA C-acetyltransferase [EC 2.3.1.9]	cellular organisms	cellular organisms
		LT981265.1_647	K00626	acetyl-CoA C-acetyltransferase [EC 2.3.1.9]	cellular organisms	cellular organisms
		LT981265.1_649	K00179	indolepyruvate ferredoxin oxidoreductase, alpha subunit [EC 1.2.7.8]	Bacteria	Bacteria
		LT981265.1_650	no KO assigned	acdA; short-chain specific acyl-CoA dehydrogenase	cellular organisms	cellular organisms
		LT981265.1_652	no KO assigned	short-chain specific acyl-CoA dehydrogenase	Planctomycetes	Planctomycetes (PVC group)
		LT981265.1_663	K11529	glycerate 2-kinase [EC 2.7.1.165]	cellular organisms	cellular organisms
		LT981265.1_665	K04655	hydrogenase expression/formation protein HypE	Archaea	Archaea
		LT981265.1_669	K04654	hydrogenase expression/formation protein HypD	Sulfolobaceae	Crenarchaeota (TACK group)
		LT981265.1_671	no KO assigned	Aldolase	Sulfolobaceae	Crenarchaeota (TACK group)
		LT981265.1_698	no KO assigned	protein of unknown function	Terrabacteria group	Terrabacteria group
		LT981265.1_719	K05794	tellurite resistance protein TerC	cellular organisms	cellular organisms
		LT981265.1_793	K01439	succinyl-diaminopimelate desuccinylase [EC 3.5.1.18]	Halobacteria	Euryarchaeota
		LT981265.1_794	K19710	ATP adenylyltransferase [EC 2.7.7.53]	cellular organisms	cellular organisms
		LT981265.1_820	K01588	5-(carboxyamino)imidazole ribonucleotide mutase [EC 5.4.99.18]	cellular organisms	cellular organisms
		LT981265.1_826	no KO assigned	Flavin nucleotide binding protein	cellular organisms	cellular organisms
		LT981265.1_855	no KO assigned	putative NADH dehydrogenase/NAD(P)H nitroreductase AF_0226	cellular organisms	cellular organisms
		LT981265.1_868	no KO assigned	putative DNA repair helicase XPB	Archaea	Archaea
		LT981265.1_871	K01079	phosphoserine phosphatase [EC 3.1.3.3]	Bacteroidetes	Bacteroidetes (FCB group)
		LT981265.1_874	K00789	S-adenosylmethionine synthetase [EC 2.5.1.6]	cellular organisms	cellular organisms
		LT981265.1_886	no KO assigned	Cyclic 2,3-diphosphoglycerate synthetase	cellular organisms	cellular organisms
		LT981265.1_904	no KO assigned	conserved protein of unknown function	cellular organisms	cellular organisms
		LT981265.1_908	no KO assigned	conserved protein of unknown function	Archaea	Archaea
		LT981265.1_924	no KO assigned	MFS transporter	Bacteria	Bacteria
		LT981265.1_926	no KO assigned	conserved protein of unknown function	cellular organisms	cellular organisms
		LT981265.1_930	K01611	S-adenosylmethionine decarboxylase [EC 4.1.1.50]	cellular organisms	cellular organisms
		LT981265.1_931	K00797	spermidine synthase [EC 2.5.1.16]	cellular organisms	cellular organisms
		LT981265.1_934	K14465	succinate semialdehyde reductase (NADPH) [EC 1.1.1.-]	Thermoproteus sp. CP80	Crenarchaeota (TACK group)
		LT981265.1_937	K03724	ATP-dependent helicase Lhr and Lhr-like helicase [EC 3.6.4.-]	Archaea	Archaea
		LT981265.1_943	K01934	5-formyltetrahydrofolate cyclo-ligase [EC 6.3.3.2]	Bacteria	Bacteria
		LT981265.1_951	K00537	arsenate reductase (glutaredoxin) [EC 1.20.4.1]	Bacteroidetes	Bacteroidetes (FCB group)
		LT981265.1_956	K00111	glycerol-3-phosphate dehydrogenase [EC 1.1.5.3]	Bacteria	Bacteria
		LT981265.1_969	K22447	archaeal chaperonin	cellular organisms	cellular organisms
		LT981265.1_976	K03497	ParB family transcriptional regulator, chromosome partitioning protein	Bacteria	Bacteria
		LT981265.1_983	no KO assigned	putative Adenine-specific DNA methylase, contains a Zn-ribbon domain	Desulfotomaculum putei DSM 12395	Firmicutes (Terrabacteria group)
(Daebeler et al., 2018)	"Ca. Nitrosocaldus islandicus"	Ga0272246_11_1006	K22447	archaeal chaperonin	cellular organisms	cellular organisms
		Ga0272246_11_1013	K03497	ParB family transcriptional regulator, chromosome partitioning protein	Bacteria	Bacteria
		Ga0272246_11_1020	no KO assigned	putative Adenine-specific DNA methylase, contains a Zn-ribbon domain	Desulfotomaculum putei DSM 12395	Firmicutes (Terrabacteria group)
		Ga0272246_11_1068	no KO assigned	putative Glycerol-3-phosphate dehydrogenase, anaerobic, C subunit	Halobacteroidaceae	Firmicutes (Terrabacteria group)
		Ga0272246_11_1085	K07101	uncharacterized protein	cellular organisms	cellular organisms
		Ga0272246_11_1125	K05595	multiple antibiotic resistance protein	Candidatus Bathyarchaeota archaeon	Candidatus Bathyarchaeota (TACK group)
		Ga0272246_11_1139	K03308	neurotransmitter:Na+ symporter, NSS family	Euryarchaeota	Euryarchaeota
		Ga0272246_11_1142	K09140	pre-rRNA-processing protein TSR3	Euryarchaeota	Euryarchaeota
		Ga0272246_11_1143	no KO assigned	GTP-binding protein	Thermoprotei	Crenarchaeota (TACK group)
		Ga0272246_11_1166	K09129	uncharacterized protein	cellular organisms	cellular organisms
		Ga0272246_11_1173	K00852	ribokinase [EC 2.7.1.15]	cellular organisms	cellular organisms
		Ga0272246_11_1174	K01250	pyrimidine-specific ribonucleoside hydrolase [EC 3.2.-.-]	cellular organisms	cellular organisms
		Ga0272246_11_1177	no KO assigned	conserved protein of unknown function	Bacteria	Bacteria
		Ga0272246_11_1187	K02051	NitT/TauT family transport system substrate-binding protein	Bacteria	Bacteria
		Ga0272246_11_1196	K16318	tRNA (guanine6-N2)-methyltransferase [EC 2.1.1.256]	cellular organisms	cellular organisms
		Ga0272246_11_1211	K01990	ABC-2 type transport system ATP-binding protein	Euryarchaeota	Euryarchaeota
		Ga0272246_11_1245	K03969	phage shock protein A	Methanosarcinales	Euryarchaeota
		Ga0272246_11_1247	no KO assigned	conserved protein of unknown function	cellular organisms	cellular organisms
		Ga0272246_11_1248	K03799	heat shock protein HtpX [EC 3.4.24.-]	cellular organisms	cellular organisms
		Ga0272246_11_1253	K01934	5-formyltetrahydrofolate cyclo-ligase [EC 6.3.3.2]	Desulfurococcales	Crenarchaeota (TACK group)
		Ga0272246_11_1265	K01990	ABC-2 type transport system ATP-binding protein	Bacteria	Bacteria
		Ga0272246_11_1279	no KO assigned	conserved membrane protein of unknown function	cellular organisms	cellular organisms
		Ga0272246_11_1310	K07448	restriction system protein	Bacteria	Bacteria
		Ga0272246_11_1332	K03412	two-component system, chemotaxis family, protein-glutamate methylesterase/glutaminase [EC 3.1.1.61 3.5.1.44]	Firmicutes	Firmicutes (Terrabacteria group)
		Ga0272246_11_1339	K03411	chemotaxis protein CheD [EC 3.5.1.44]	Firmicutes	Firmicutes (Terrabacteria group)
		Ga0272246_11_1340	K00575	chemotaxis protein methyltransferase CheR [EC 2.1.1.80]	cellular organisms	cellular organisms
		Ga0272246_11_1351	K01895	acetyl-CoA synthetase [EC 6.2.1.1]	Thermoprotei	Crenarchaeota (TACK group)
		Ga0272246_11_1394	K14445	solute carrier family 13 (sodium-dependent dicarboxylate transporter), member 2/3/5	cellular organisms	cellular organisms
		Ga0272246_11_1412	no KO assigned	Carboxymuconolactone decarboxylase family protein	Candidatus Methanoperedens	Euryarchaeota
		Ga0272246_11_1421	no KO assigned	adh; putative alcohol dehydrogenase protein	cellular organisms	cellular organisms
		Ga0272246_11_1423	K06920	7-cyano-7-deazaguanine synthase [EC 6.3.4.20]	Vulcanisaeta	Crenarchaeota (TACK group)
		Ga0272246_11_1430	K00059	3-oxoacyl-[acyl-carrier protein] reductase [EC 1.1.1.100]	cellular organisms	cellular organisms
		Ga0272246_11_1449	K03564	peroxiredoxin Q/BCP [EC 1.11.1.15]	cellular organisms	cellular organisms
		Ga0272246_11_1474	no KO assigned	Dienelactone hydrolase	cellular organisms	cellular organisms
		Ga0272246_11_1477	K01681	aconitate hydratase [EC 4.2.1.3]	Thermoprotei	Crenarchaeota (TACK group)
		Ga0272246_11_1481	K00823	4-aminobutyrate aminotransferase [EC 2.6.1.19]	Archaea	Archaea
		Ga0272246_11_1488	K01823	isopentenyl-diphosphate Delta-isomerase [EC 5.3.3.2]	Archaea	Archaea
		Ga0272246_11_1492	no KO assigned	putative rieske (2Fe-2S) domain protein	cellular organisms	cellular organisms
		Ga0272246_11_1527	K04564	superoxide dismutase, Fe-Mn family [EC 1.15.1.1]	Thermoprotei	Crenarchaeota (TACK group)
		Ga0272246_11_1532	no KO assigned	Glutaredoxin	cellular organisms	cellular organisms
		Ga0272246_11_1535	no KO assigned	putative TfuA domain-containing protein	cellular organisms	cellular organisms
		Ga0272246_11_1536	K09136	ribosomal protein S12 methylthiotransferase accessory factor	Terrabacteria group	Terrabacteria group
		Ga0272246_11_1560	K00285	D-amino-acid dehydrogenase [EC 1.4.5.1]	Bacteria	Bacteria
		Ga0272246_11_1567	K01091	phosphoglycolate phosphatase [EC 3.1.3.18]	Cyanobacteria	Cyanobacteria (Terrabacteria group)
		Ga0272246_11_1580	K03521	electron transfer flavoprotein beta subunit	Halobacteria	Euryarchaeota
		Ga0272246_11_1581	K03522	electron transfer flavoprotein alpha subunit	Halobacteria	Euryarchaeota
		Ga0272246_11_1590	K07496	putative transposase	Euryarchaeota	Euryarchaeota
		Ga0272246_11_1596	no KO assigned	conserved membrane protein of unknown function	cellular organisms	cellular organisms
		Ga0272246_11_1602	no KO assigned	Zn-dependent hydrolase	cellular organisms	cellular organisms
		Ga0272246_11_1611	K07179	RIO kinase 2 [EC 2.7.11.1]	Archaea	Archaea
		Ga0272246_11_1624	no KO assigned	putative cation transporter, DASS family	Thermoproteaceae	Crenarchaeota (TACK group)
		Ga0272246_11_1632	no KO assigned	putative Amidohydrolase	Bacteria	Bacteria
		Ga0272246_11_1652	no KO assigned	putative F420-dependent oxidoreductase	Ktedonobacteria	Chloroflexi (Terrabacteria group)
		Ga0272246_11_1660	no KO assigned	B3/4 domain protein	TACK group	TACK group
		Ga0272246_11_1666	K02036	phosphate transport system ATP-binding protein [EC 7.3.2.1]	cellular organisms	cellular organisms
		Ga0272246_11_1667	K02040	phosphate transport system substrate-binding protein	Bacteria	Bacteria
		Ga0272246_11_1668	K02037	phosphate transport system permease protein	cellular organisms	cellular organisms
		Ga0272246_11_1669	K02038	phosphate transport system permease protein	Bacteria	Bacteria
		Ga0272246_11_1672	K01586	diaminopimelate decarboxylase [EC 4.1.1.20]	cellular organisms	cellular organisms
		Ga0272246_11_1690	no KO assigned	putative RNA methyltransferase	Archaea	Archaea
		Ga0272246_11_1714	K01551	arsenite/tail-anchored protein-transporting ATPase [EC 3.6.3.16 3.6.3.-]	cellular organisms	cellular organisms
		Ga0272246_11_1726	K09951	CRISPR-associated protein Cas2	cellular organisms	cellular organisms
		Ga0272246_11_1728	K15342	CRISP-associated protein Cas1	cellular organisms	cellular organisms
		Ga0272246_11_1729	K07464	CRISPR-associated exonuclease Cas4 [EC 3.1.12.1]	cellular organisms	cellular organisms
		Ga0272246_11_1738	K13953	alcohol dehydrogenase, propanol-preferring [EC 1.1.1.1]	Thermoproteaceae	Crenarchaeota (TACK group)
		Ga0272246_11_197	K03592	PmbA protein	Bacteria	Bacteria
		Ga0272246_11_198	K03568	TldD protein	Bacteria	Bacteria
		Ga0272246_11_200	no KO assigned	conserved membrane protein of unknown function	Terrabacteria group	Terrabacteria group
		Ga0272246_11_217	no KO assigned	conserved protein of unknown function	Terrabacteria group	Terrabacteria group
		Ga0272246_11_236	K07159	uncharacterized protein	Euryarchaeota	Euryarchaeota
		Ga0272246_11_260	K13831	3-hexulose-6-phosphate synthase / 6-phospho-3-hexuloisomerase [EC 4.1.2.43 5.3.1.27]	Euryarchaeota	Euryarchaeota
		Ga0272246_11_265	K00721	dolichol-phosphate mannosyltransferase [EC 2.4.1.83]	TACK group	TACK group
		Ga0272246_11_284	no KO assigned	O-methyltransferase, family 2	Bacteria	Bacteria
		Ga0272246_11_287	no KO assigned	mntA; ABC uptake transporter, substrate-binding protein	Bacteria	Bacteria
		Ga0272246_11_288	K09817	zinc transport system ATP-binding protein [EC 7.2.2.-]	Bacteria	Bacteria
		Ga0272246_11_289	K19976	manganese transport system permease protein	Bacteria	Bacteria
		Ga0272246_11_292	no KO assigned	Ribonuclease H	Clostridiales	Firmicutes (Terrabacteria group)
		Ga0272246_11_308	no KO assigned	conserved protein of unknown function	cellular organisms	cellular organisms
		Ga0272246_11_325	K05982	deoxyribonuclease V [EC 3.1.21.7]	Thermoproteales	Crenarchaeota (TACK group)
		Ga0272246_11_337	K03427	type I restriction enzyme M protein [EC 2.1.1.72]	Archaea	Archaea
		Ga0272246_11_338	K01154	type I restriction enzyme, S subunit [EC 3.1.21.3]	Archaea	Archaea
		Ga0272246_11_376	K04768	acetoin utilization protein AcuC	cellular organisms	cellular organisms
		Ga0272246_11_382	no KO assigned	conserved protein of unknown function	cellular organisms	cellular organisms
		Ga0272246_11_390	K03322	manganese transport protein	Desulfurococcaceae archaeon AG1	Crenarchaeota (TACK group)
		Ga0272246_11_449	no KO assigned	conserved protein of unknown function	cellular organisms	cellular organisms
		Ga0272246_11_465	K16264	cobalt-zinc-cadmium efflux system protein	Terrabacteria group	Terrabacteria group
		Ga0272246_11_467	K09981	uncharacterized protein	Bacteria	Bacteria
		Ga0272246_11_473	K08281	nicotinamidase/pyrazinamidase [EC 3.5.1.19 3.5.1.-]	cellular organisms	cellular organisms
		Ga0272246_11_478	no KO assigned	conserved protein of unknown function	cellular organisms	cellular organisms
		Ga0272246_11_488	K04070	putative pyruvate formate lyase activating enzyme [EC 1.97.1.4]	Thermoprotei	Crenarchaeota (TACK group)
		Ga0272246_11_506	no KO assigned	putative thioesterase superfamily protein	cellular organisms	cellular organisms
		Ga0272246_11_510	K03168	DNA topoisomerase I [EC 5.6.2.1]	cellular organisms	cellular organisms
		Ga0272246_11_530	K01151	deoxyribonuclease IV [EC 3.1.21.2]	Sulfolobaceae	Crenarchaeota (TACK group)
		Ga0272246_11_549	K09181	acetyltransferase	Archaea	Archaea
		Ga0272246_11_577	no KO assigned	putative Nickel-dependent hydrogenase alpha subunit	Bacteria	Bacteria
		Ga0272246_11_578	no KO assigned	putative Nickel-dependent hydrogenase delta subunit	Bacteria	Bacteria
		Ga0272246_11_579	no KO assigned	putative Nickel-dependent hydrogenase gamma subunit	Bacteria	Bacteria
		Ga0272246_11_581	no KO assigned	Crp/Fnr family transcriptional regulator	Bacteria	Bacteria
		Ga0272246_11_582	no KO assigned	4Fe-4S ferredoxin / putative Nickel-dependent hydrogenase, beta subunit	Bacteria	Bacteria
		Ga0272246_11_584	K04656	hydrogenase maturation protein HypF	Candidatus Bathyarchaeota archaeon	Candidatus Bathyarchaeota (TACK group)
		Ga0272246_11_605	no KO assigned	Oxidoreductase protein family	Euryarchaeota	Euryarchaeota
		Ga0272246_11_607	no KO assigned	protein of unknown function	cellular organisms	cellular organisms
		Ga0272246_11_609	no KO assigned	protein of unknown function	cellular organisms	cellular organisms
		Ga0272246_11_611	no KO assigned	Glycosyl transferase family 2 (modular protein)	Stenosarchaea group	Euryarchaeota
		Ga0272246_11_612	no KO assigned	Glycosyl transferase, group 1	Euryarchaeota	Euryarchaeota
		Ga0272246_11_622	K00860	adenylylsulfate kinase [EC 2.7.1.25]	cellular organisms	cellular organisms
		Ga0272246_11_629	no KO assigned	Nucleotide pyrophosphatase	cellular organisms	cellular organisms
		Ga0272246_11_632	K00096	glycerol-1-phosphate dehydrogenase [NAD(P)+] [EC 1.1.1.261]	Bacteria	Bacteria
		Ga0272246_11_633	no KO assigned	conserved protein of unknown function	cellular organisms	cellular organisms
		Ga0272246_11_653	K00549	5-methyltetrahydropteroyltriglutamate--homocysteine methyltransferase [EC 2.1.1.14]	Candidatus Methanodesulfokores washburnensis	Candidatus Korarchaeum (TACK group)
		Ga0272246_11_669	no KO assigned	putative Metallo-beta-lactamase protein	cellular organisms	cellular organisms
		Ga0272246_11_674	K00763	nicotinate phosphoribosyltransferase [EC 6.3.4.21]	cellular organisms	cellular organisms
		Ga0272246_11_683	K07068	uncharacterized protein	Archaeoglobaceae	Euryarchaeota
		Ga0272246_11_684	K00626	acetyl-CoA C-acetyltransferase [EC 2.3.1.9]	cellular organisms	cellular organisms
		Ga0272246_11_685	K00626	acetyl-CoA C-acetyltransferase [EC 2.3.1.9]	cellular organisms	cellular organisms
		Ga0272246_11_687	K00179	indolepyruvate ferredoxin oxidoreductase, alpha subunit [EC 1.2.7.8]	Bacteria	Bacteria
		Ga0272246_11_688	no KO assigned	acdA; short-chain specific acyl-CoA dehydrogenase	cellular organisms	cellular organisms
		Ga0272246_11_690	no KO assigned	short-chain specific acyl-CoA dehydrogenase	Planctomycetes	Planctomycetes (PVC group)
		Ga0272246_11_701	K11529	glycerate 2-kinase [EC 2.7.1.165]	cellular organisms	cellular organisms
		Ga0272246_11_703	K04655	hydrogenase expression/formation protein HypE	Archaea	Archaea
		Ga0272246_11_707	K04654	hydrogenase expression/formation protein HypD	Sulfolobaceae	Crenarchaeota (TACK group)
		Ga0272246_11_709	no KO assigned	Aldolase	Sulfolobaceae	Crenarchaeota (TACK group)
		Ga0272246_11_736	no KO assigned	protein of unknown function	Terrabacteria group	Terrabacteria group
		Ga0272246_11_757	K05794	tellurite resistance protein TerC	cellular organisms	cellular organisms
		Ga0272246_11_830	K01439	succinyl-diaminopimelate desuccinylase [EC 3.5.1.18]	Halobacteria	Euryarchaeota
		Ga0272246_11_831	K19710	ATP adenylyltransferase [EC 2.7.7.53]	cellular organisms	cellular organisms
		Ga0272246_11_857	K01588	5-(carboxyamino)imidazole ribonucleotide mutase [EC 5.4.99.18]	cellular organisms	cellular organisms
		Ga0272246_11_863	no KO assigned	Flavin nucleotide binding protein	cellular organisms	cellular organisms
		Ga0272246_11_892	no KO assigned	putative NADH dehydrogenase/NAD(P)H nitroreductase AF_0226	cellular organisms	cellular organisms
		Ga0272246_11_905	no KO assigned	putative DNA repair helicase XPB	Archaea	Archaea
		Ga0272246_11_908	K01079	phosphoserine phosphatase [EC 3.1.3.3]	Bacteroidetes	Bacteroidetes (FCB group)
		Ga0272246_11_911	K00789	S-adenosylmethionine synthetase [EC 2.5.1.6]	cellular organisms	cellular organisms
		Ga0272246_11_923	no KO assigned	Cyclic 2,3-diphosphoglycerate synthetase	cellular organisms	cellular organisms
		Ga0272246_11_941	no KO assigned	conserved protein of unknown function	cellular organisms	cellular organisms
		Ga0272246_11_945	no KO assigned	conserved protein of unknown function	Archaea	Archaea
		Ga0272246_11_961	no KO assigned	MFS transporter	Bacteria	Bacteria
		Ga0272246_11_963	no KO assigned	conserved protein of unknown function	cellular organisms	cellular organisms
		Ga0272246_11_967	K01611	S-adenosylmethionine decarboxylase [EC 4.1.1.50]	cellular organisms	cellular organisms
		Ga0272246_11_968	K00797	spermidine synthase [EC 2.5.1.16]	cellular organisms	cellular organisms
		Ga0272246_11_971	K14465	succinate semialdehyde reductase (NADPH) [EC 1.1.1.-]	Thermoproteus sp. CP80	Crenarchaeota (TACK group)
		Ga0272246_11_974	K03724	ATP-dependent helicase Lhr and Lhr-like helicase [EC 3.6.4.-]	Archaea	Archaea
		Ga0272246_11_980	K01934	5-formyltetrahydrofolate cyclo-ligase [EC 6.3.3.2]	Bacteria	Bacteria
		Ga0272246_11_988	K00537	arsenate reductase (glutaredoxin) [EC 1.20.4.1]	Bacteroidetes	Bacteroidetes (FCB group)
		Ga0272246_11_993	K00111	glycerol-3-phosphate dehydrogenase [EC 1.1.5.3]	Bacteria	Bacteria
(Ward et al., 2019)	Thaumarchaeta archaeon J079	RFIP01000002.1_2	K04768	acetoin utilization protein AcuC	cellular organisms	cellular organisms
		RFIP01000014.1_2	K00803	alkyldihydroxyacetonephosphate synthase [EC 2.5.1.26]	Thermaerobacter	Firmicutes (Terrabacteria group)
		RFIP01000023.1_3	K00926	carbamate kinase [EC 2.7.2.2]	cellular organisms	cellular organisms
		RFIP01000025.1_2	K18978	glyceraldehyde-3-phosphate dehydrogenase [NAD(P)+] [EC 1.2.1.90]	Candidatus Methanolliviera sp. GoM_oil	Euryarchaeota
		RFIP01000028.1_2	K03752	molybdenum cofactor guanylyltransferase [EC 2.7.7.77]	cellular organisms	cellular organisms
		RFIP01000028.1_4	no KO assigned	anaerobic arsenite oxidase ArxA	Candidatus Methanoperedens	Euryarchaeota
		RFIP01000028.1_5	K00184	prokaryotic molybdopterin-containing oxidoreductase family, iron-sulfur binding subunit	cellular organisms	cellular organisms
		RFIP01000028.1_7	K07090	uncharacterized protein	Bacteria	Bacteria
		RFIP01000028.1_8	no KO assigned	moaC; Cyclic pyranopterin monophosphate synthase accessory protein	Bacteria	Bacteria
		RFIP01000028.1_9	K03635	molybdopterin synthase catalytic subunit [EC 2.8.1.12]	cellular organisms	cellular organisms
		RFIP01000030.1_8	K05595	multiple antibiotic resistance protein	cellular organisms	cellular organisms
		RFIP01000031.1_2	no KO assigned	putative signal-transduction protein	Candidatus Bathyarchaeota archaeon	Candidatus Bathyarchaeota (TACK group)
		RFIP01000031.1_3	K09122	uncharacterized protein	cellular organisms	cellular organisms
		RFIP01000032.1_3	K09129	uncharacterized protein	cellular organisms	cellular organisms
		RFIP01000038.1_3	K14465	succinate semialdehyde reductase (NADPH) [EC 1.1.1.-]	Thermoproteus sp. CP80	Crenarchaeota (TACK group)
		RFIP01000040.1_4	K04751	nitrogen regulatory protein P-II 1	cellular organisms	cellular organisms
		RFIP01000042.1_2	K02036	phosphate transport system ATP-binding protein [EC 7.3.2.1]	cellular organisms	cellular organisms
		RFIP01000042.1_3	K02040	phosphate transport system substrate-binding protein	Bacteria	Bacteria
		RFIP01000042.1_4	K02037	phosphate transport system permease protein	cellular organisms	cellular organisms
		RFIP01000045.1_2	K00860	adenylylsulfate kinase [EC 2.7.1.25]	cellular organisms	cellular organisms
		RFIP01000048.1_1	no KO assigned	transposase IS4 family protein	cellular organisms	cellular organisms
		RFIP01000051.1_1	K01586	diaminopimelate decarboxylase [EC 4.1.1.20]	cellular organisms	cellular organisms
		RFIP01000053.1_2	K06934	uncharacterized protein	Bacteria	Bacteria
		RFIP01000061.1_11	K03281	chloride channel protein, CIC family	cellular organisms	cellular organisms
		RFIP01000063.1_1	K00383	glutathione reductase (NADPH) [EC 1.8.1.7]	cellular organisms	cellular organisms
		RFIP01000064.1_2	K03655	ATP-dependent DNA helicase RecG [EC 3.6.4.12]	cellular organisms	cellular organisms
		RFIP01000065.1_1	no KO assigned	UDP-glucose/GDP-mannose family dehydrogenase	TACK group	TACK group
		RFIP01000068.1_3	K16318	tRNA (guanine6-N2)-methyltransferase [EC 2.1.1.256]	Oscillatoriophycideae	Cyanobacteria (Terrabacteria group)
		RFIP01000068.1_4	K07179	RIO kinase 2 [EC 2.7.11.1]	Archaea	Archaea
		RFIP01000074.1_3	no KO assigned	conserved protein of unknown function	Terrabacteria group	Terrabacteria group
		RFIP01000077.1_2	no KO assigned	hypothetical protein	Thermoprotei	Crenarchaeota (TACK group)
		RFIP01000077.1_3	no KO assigned	putative transcriptional regulator, HxlR family	Archaea	Archaea
		RFIP01000077.1_4	K01079	phosphoserine phosphatase [EC 3.1.3.3]	Bacteroidetes	Bacteroidetes (FCB group)
		RFIP01000080.1_2	K04564	superoxide dismutase, Fe-Mn family [EC 1.15.1.1]	Archaea	Archaea
		RFIP01000080.1_3	no KO assigned	major facilitator superfamily MFS_1	Thermofilum pendens Hrk 5	Crenarchaeota (TACK group)
		RFIP01000082.1_2	no KO assigned	Protein of unknown function (DUF3179)	cellular organisms	cellular organisms
		RFIP01000085.1_1	K16264	cobalt-zinc-cadmium efflux system protein	Bacteria	Bacteria
		RFIP01000086.1_5	K05942	citrate (Re)-synthase [EC 2.3.3.3]	Ignicoccus	Crenarchaeota (TACK group)
		RFIP01000086.1_6	K01743	carbonic anhydrase [EC 4.2.1.1]	Terrabacteria group	Terrabacteria group
		RFIP01000093.1_1	K03308	neurotransmitter:Na+ symporter, NSS family	Euryarchaeota	Euryarchaeota
		RFIP01000093.1_2	K14445	solute carrier family 13 (sodium-dependent dicarboxylate transporter), member 2/3/5	cellular organisms	cellular organisms
		RFIP01000094.1_2	K05982	deoxyribonuclease V [EC 3.1.21.7]	cellular organisms	cellular organisms
		RFIP01000099.1_2	K03799	heat shock protein HtpX [EC 3.4.24.-]	cellular organisms	cellular organisms
		RFIP01000100.1_1	K01681	aconitate hydratase [EC 4.2.1.3]	Archaea	Archaea
		RFIP01000101.1_7	no KO assigned	putative circadian clock protein, KaiC	cellular organisms	cellular organisms
		RFIP01000104.1_1	no KO assigned	putative Nickel-dependent hydrogenase delta subunit	Bacteria	Bacteria
		RFIP01000104.1_2	no KO assigned	putative Nickel-dependent hydrogenase alpha subunit	Bacteria	Bacteria
		RFIP01000105.1_2	K04751	nitrogen regulatory protein P-II 1	cellular organisms	cellular organisms
		RFIP01000113.1_2	no KO assigned	putative RNA methyltransferase	Archaea	Archaea
		RFIP01000114.1_1	no KO assigned	ATP-binding protein	cellular organisms	cellular organisms
		RFIP01000115.1_2	K01551	arsenite/tail-anchored protein-transporting ATPase [EC 3.6.3.16 3.6.3.-]	cellular organisms	cellular organisms
		RFIP01000127.1_1	no KO assigned	protein of unknown function DUF123	Methanobacteriales	Euryarchaeota
		RFIP01000131.1_2	no KO assigned	conserved protein of unknown function	cellular organisms	cellular organisms
		RFIP01000131.1_3	K03969	phage shock protein A	Methanosarcinales	Euryarchaeota
		RFIP01000136.1_3	K01250	pyrimidine-specific ribonucleoside hydrolase [EC 3.2.-.-]	cellular organisms	cellular organisms
		RFIP01000136.1_4	K00852	ribokinase [EC 2.7.1.15]	Bacteria	Bacteria
		RFIP01000146.1_2	K03718	Lrp/AsnC family transcriptional regulator, regulator for asnA, asnC and gidA	Archaea	Archaea
		RFIP01000146.1_7	no KO assigned	putative DNA methylase	cellular organisms	cellular organisms
		RFIP01000148.1_4	K00797	spermidine synthase [EC 2.5.1.16]	Thermoprotei	Crenarchaeota (TACK group)
		RFIP01000148.1_5	K01611	S-adenosylmethionine decarboxylase [EC 4.1.1.50]	cellular organisms	cellular organisms
		RFIP01000152.1_2	K10747	DNA ligase 1 [EC 6.5.1.1 6.5.1.6 6.5.1.7]	cellular organisms	cellular organisms
		RFIP01000153.1_1	no KO assigned	putative Amidohydrolase	Bacillales	Firmicutes (Terrabacteria group)
		RFIP01000155.1_1	K03322	manganese transport protein	Bacteria	Bacteria
		RFIP01000156.1_1	K09003	uncharacterized protein	Archaea	Archaea
		RFIP01000158.1_2	K02003	putative ABC transport system ATP-binding protein	cellular organisms	cellular organisms
		RFIP01000161.1_1	no KO assigned	TVG0373521; 26S proteasome regulatory subunit	cellular organisms	cellular organisms
		RFIP01000162.1_3	no KO assigned	mannosyltransferase	Bacteria	Bacteria
		RFIP01000165.1_2	no KO assigned	putative Glycerol-3-phosphate dehydrogenase, anaerobic, C subunit	Halobacteroidaceae	Firmicutes (Terrabacteria group)
		RFIP01000174.1_3	no KO assigned	conserved protein of unknown function	Bacteria	Bacteria
		RFIP01000175.1_1	no KO assigned	FAD-linked oxidase	Bacteria	Bacteria
		RFIP01000177.1_1	K06957	tRNA(Met) cytidine acetyltransferase [EC 2.3.1.193]	Archaea	Archaea
		RFIP01000177.1_4	K01990	ABC-2 type transport system ATP-binding protein	Bacteria	Bacteria
		RFIP01000183.1_1	K04656	hydrogenase maturation protein HypF	Archaea	Archaea
		RFIP01000184.1_1	K04655	hydrogenase expression/formation protein HypE	Archaea	Archaea
		RFIP01000184.1_4	K04653	hydrogenase expression/formation protein HypC	Sulfolobaceae	Crenarchaeota (TACK group)
		RFIP01000184.1_5	K04654	hydrogenase expression/formation protein HypD	Sulfolobaceae	Crenarchaeota (TACK group)
		RFIP01000187.1_1	no KO assigned	hypothetical protein	Bacteria	Bacteria
		RFIP01000192.1_1	K03170	reverse gyrase [EC 5.6.2.2 3.6.4.12]	cellular organisms	cellular organisms
		RFIP01000195.1_1	no KO assigned	FAD linked oxidase domain protein	Bacteria	Bacteria
		RFIP01000197.1_6	no KO assigned	conserved membrane protein of unknown function	Bacteria	Bacteria
		RFIP01000199.1_2	no KO assigned	conserved protein of unknown function	cellular organisms	cellular organisms
		RFIP01000204.1_4	K00873	pyruvate kinase [EC 2.7.1.40]	cellular organisms	cellular organisms
		RFIP01000204.1_7	K05794	tellurite resistance protein TerC	Bacteria	Bacteria
		RFIP01000207.1_3	no KO assigned	conserved protein of unknown function	cellular organisms	cellular organisms
		RFIP01000208.1_1	K04070	putative pyruvate formate lyase activating enzyme [EC 1.97.1.4]	Archaea	Archaea
		RFIP01000210.1_1	K00549	5-methyltetrahydropteroyltriglutamate--homocysteine methyltransferase [EC 2.1.1.14]	Candidatus Methanodesulfokores washburnensis	Candidatus Korarchaeum (TACK group)
		RFIP01000210.1_5	no KO assigned	response regulator receiver protein	cellular organisms	cellular organisms
		RFIP01000211.1_1	K00763	nicotinate phosphoribosyltransferase [EC 6.3.4.21]	cellular organisms	cellular organisms
		RFIP01000220.1_1	K03521	electron transfer flavoprotein beta subunit	Halobacteria	Euryarchaeota
		RFIP01000220.1_2	K03522	electron transfer flavoprotein alpha subunit	Halobacteria	Euryarchaeota
		RFIP01000233.1_2	K03564	peroxiredoxin Q/BCP [EC 1.11.1.15]	cellular organisms	cellular organisms
		RFIP01000233.1_3	no KO assigned	Radical SAM domain protein	Bythopirellula goksoyri	Planctomycetes (PVC group)
		RFIP01000237.1_2	K01915	glutamine synthetase [EC 6.3.1.2]	cellular organisms	cellular organisms
		RFIP01000238.1_1	K03724	ATP-dependent helicase Lhr and Lhr-like helicase [EC 3.6.4.-]	Euryarchaeota	Euryarchaeota
		RFIP01000239.1_2	K06911	uncharacterized protein	cellular organisms	cellular organisms
		RFIP01000242.1_1	K03522	electron transfer flavoprotein alpha subunit	cellular organisms	cellular organisms
		RFIP01000243.1_3	K01439	succinyl-diaminopimelate desuccinylase [EC 3.5.1.18]	Halobacteria	Euryarchaeota
		RFIP01000243.1_4	no KO assigned	Potassium channel protein	Euryarchaeota	Euryarchaeota
		RFIP01000243.1_6	K07244	mgtE-like transporter	Halobacteria	Euryarchaeota
		RFIP01000248.1_4	K17686	P-type Cu+ transporter [EC 7.2.2.8]	cellular organisms	cellular organisms
		RFIP01000252.1_3	no KO assigned	Zn-dependent hydrolase	cellular organisms	cellular organisms
		RFIP01000252.1_4	K01953	asparagine synthase (glutamine-hydrolysing) [EC 6.3.5.4]	Archaeoglobus veneficus SNP6	Euryarchaeota
		RFIP01000256.1_2	no KO assigned	glycosyl transferase	Candidatus Bathyarchaeota archaeon	Candidatus Bathyarchaeota (TACK group)
		RFIP01000256.1_3	K11529	glycerate 2-kinase [EC 2.7.1.165]	Candidatus Bathyarchaeota archaeon	Candidatus Bathyarchaeota (TACK group)
		RFIP01000258.1_2	no KO assigned	Glutaredoxin	cellular organisms	cellular organisms
		RFIP01000258.1_3	K00384	thioredoxin reductase (NADPH) [EC 1.8.1.9]	Archaea	Archaea
		RFIP01000264.1_4	no KO assigned	hypothetical protein UPF0189	Bacteria	Bacteria
		RFIP01000269.1_3	K09136	ribosomal protein S12 methylthiotransferase accessory factor	cellular organisms	cellular organisms
		RFIP01000269.1_4	no KO assigned	putative TfuA domain-containing protein	cellular organisms	cellular organisms
		RFIP01000270.1_4	K00383	glutathione reductase (NADPH) [EC 1.8.1.7]	cellular organisms	cellular organisms
		RFIP01000272.1_1	no KO assigned	conserved protein of unknown function	Bacteria	Bacteria
		RFIP01000272.1_2	K00034	glucose 1-dehydrogenase [EC 1.1.1.47]	cellular organisms	cellular organisms
		RFIP01000273.1_2	no KO assigned	putative F420-dependent oxidoreductase	Bacteria	Bacteria
		RFIP01000275.1_4	K03724	ATP-dependent helicase Lhr and Lhr-like helicase [EC 3.6.4.-]	Archaea	Archaea
		RFIP01000276.1_2	K13953	alcohol dehydrogenase, propanol-preferring [EC 1.1.1.1]	Archaea	Archaea
		RFIP01000277.1_2	K14445	solute carrier family 13 (sodium-dependent dicarboxylate transporter), member 2/3/5	Bacteria	Bacteria
		RFIP01000278.1_3	K01151	deoxyribonuclease IV [EC 3.1.21.2]	Sulfolobaceae	Crenarchaeota (TACK group)
		RFIP01000286.1_4	no KO assigned	gloB_1; Hydroxyacylglutathione hydrolase	cellular organisms	cellular organisms
		RFIP01000293.1_2	no KO assigned	FAD-linked oxidase	Bacteria	Bacteria
		RFIP01000296.1_2	K00059	3-oxoacyl-[acyl-carrier protein] reductase [EC 1.1.1.100]	cellular organisms	cellular organisms
		RFIP01000300.1_1	no KO assigned	putative esterase of the alpha-beta hydrolase superfamily	Proteobacteria	Proteobacteria
		RFIP01000301.1_1	K01486	adenine deaminase [EC 3.5.4.2]	cellular organisms	cellular organisms
		RFIP01000315.1_4	K01893	asparaginyl-tRNA synthetase [EC 6.1.1.22]	cellular organisms	cellular organisms
		RFIP01000321.1_1	K01823	isopentenyl-diphosphate Delta-isomerase [EC 5.3.3.2]	Candidatus Mancarchaeum acidiphilum	Candidatus Micrarchaeota (DPANN group)
		RFIP01000321.1_7	no KO assigned	amino acid transporter	cellular organisms	cellular organisms
		RFIP01000331.1_1	K00823	4-aminobutyrate aminotransferase [EC 2.6.1.19]	Archaea	Archaea
		RFIP01000331.1_3	no KO assigned	short-chain specific acyl-CoA dehydrogenase	Planctomycetes	Planctomycetes (PVC group)
		RFIP01000342.1_1	K06920	7-cyano-7-deazaguanine synthase [EC 6.3.4.20]	Vulcanisaeta	Crenarchaeota (TACK group)
		RFIP01000344.1_4	K03778	D-lactate dehydrogenase [EC 1.1.1.28]	cellular organisms	cellular organisms
		RFIP01000345.1_2	K01256	aminopeptidase N [EC 3.4.11.2]	cellular organisms	cellular organisms
		RFIP01000345.1_3	K01515	ADP-ribose pyrophosphatase [EC 3.6.1.13]	Bacteria	Bacteria
		RFIP01000345.1_4	no KO assigned	conserved protein of unknown function	Candidatus Methanollivieraceae	Euryarchaeota
		RFIP01000346.1_4	K00940	nucleoside-diphosphate kinase [EC 2.7.4.6]	cellular organisms	cellular organisms
		RFIP01000354.1_1	no KO assigned	4Fe-4S ferredoxin / putative Nickel-dependent hydrogenase, beta subunit	Bacteria	Bacteria
		RFIP01000354.1_2	no KO assigned	Crp/Fnr family transcriptional regulator	Bacteria	Bacteria
		RFIP01000354.1_3	no KO assigned	putative Nickel-dependent hydrogenase gamma subunit	Bacteria	Bacteria
		RFIP01000358.1_1	K01338	ATP-dependent Lon protease [EC 3.4.21.53]	TACK group	TACK group
		RFIP01000362.1_6	K01535	H+-transporting ATPase [EC 7.1.2.1]	cellular organisms	cellular organisms
		RFIP01000369.1_1	K03455	monovalent cation:H+ antiporter-2, CPA2 family	Bacteria	Bacteria
		RFIP01000381.1_1	K00520	mercuric reductase [EC 1.16.1.1]	Metallosphaera yellowstonensis MK1	Crenarchaeota (TACK group)
		RFIP01000385.1_1	K03322	manganese transport protein	Bacteria	Bacteria
		RFIP01000387.1_1	K01791	UDP-N-acetylglucosamine 2-epimerase (non-hydrolysing) [EC 5.1.3.14]	cellular organisms	cellular organisms
		RFIP01000388.1_3	K11529	glycerate 2-kinase [EC 2.7.1.165]	cellular organisms	cellular organisms
		RFIP01000394.1_1	no KO assigned	TIGR00266 family protein	Archaea	Archaea
		RFIP01000397.1_4	K00789	S-adenosylmethionine synthetase [EC 2.5.1.6]	cellular organisms	cellular organisms
		RFIP01000398.1_1	no KO assigned	Cysteine protease	cellular organisms	cellular organisms
		RFIP01000407.1_2	K08281	nicotinamidase/pyrazinamidase [EC 3.5.1.19 3.5.1.-]	Thermococcaceae	Euryarchaeota
		RFIP01000408.1_1	K01681	aconitate hydratase [EC 4.2.1.3]	Archaea	Archaea
		RFIP01000411.1_1	K03168	DNA topoisomerase I [EC 5.6.2.1]	Thermococcaceae	Euryarchaeota
		RFIP01000413.1_9	K03630	DNA repair protein RadC	cellular organisms	cellular organisms
		RFIP01000421.1_4	K01934	5-formyltetrahydrofolate cyclo-ligase [EC 6.3.3.2]	cellular organisms	cellular organisms
		RFIP01000429.1_4	no KO assigned	conserved protein of unknown function	Bacteria	Bacteria
		RFIP01000431.1_3	K20885	beta-1,2-mannobiose phosphorylase / 1,2-beta-oligomannan phosphorylase [EC 2.4.1.339 2.4.1.340]	Bacteria	Bacteria
		RFIP01000432.1_3	no KO assigned	adh; putative alcohol dehydrogenase protein	cellular organisms	cellular organisms
		RFIP01000434.1_4	K01619	deoxyribose-phosphate aldolase [EC 4.1.2.4]	cellular organisms	cellular organisms
This study	JZ-1.bins.77	NODE_1_length_307993_cov_5.23011_105	K04564	superoxide dismutase, Fe-Mn family [EC 1.15.1.1]	Thermoprotei	Crenarchaeota (TACK group)
		NODE_1_length_307993_cov_5.23011_110	no KO assigned	Glutaredoxin	cellular organisms	cellular organisms
		NODE_1_length_307993_cov_5.23011_113	no KO assigned	putative TfuA domain-containing protein	cellular organisms	cellular organisms
		NODE_1_length_307993_cov_5.23011_114	K09136	ribosomal protein S12 methylthiotransferase accessory factor	Terrabacteria group	Terrabacteria group
		NODE_1_length_307993_cov_5.23011_140	K00285	D-amino-acid dehydrogenase [EC 1.4.5.1]	Bacteria	Bacteria
		NODE_1_length_307993_cov_5.23011_148	K01091	phosphoglycolate phosphatase [EC 3.1.3.18]	Cyanobacteria	Cyanobacteria (Terrabacteria group)
		NODE_1_length_307993_cov_5.23011_161	K03521	electron transfer flavoprotein beta subunit	Halobacteria	Euryarchaeota
		NODE_1_length_307993_cov_5.23011_162	K03522	electron transfer flavoprotein alpha subunit	Halobacteria	Euryarchaeota
		NODE_1_length_307993_cov_5.23011_192	K05794	tellurite resistance protein TerC	cellular organisms	cellular organisms
		NODE_1_length_307993_cov_5.23011_210	no KO assigned	protein of unknown function	Terrabacteria group	Terrabacteria group
		NODE_1_length_307993_cov_5.23011_235	no KO assigned	Aldolase	Sulfolobaceae	Crenarchaeota (TACK group)
		NODE_1_length_307993_cov_5.23011_237	K04654	hydrogenase expression/formation protein HypD	Sulfolobaceae	Crenarchaeota (TACK group)
		NODE_1_length_307993_cov_5.23011_241	K04655	hydrogenase expression/formation protein HypE	Archaea	Archaea
		NODE_1_length_307993_cov_5.23011_247	no KO assigned	nickel-dependent hydrogenase large subunit	Bacteria	Bacteria
		NODE_1_length_307993_cov_5.23011_248	no KO assigned	putative Nickel-dependent hydrogenase delta subunit	Bacteria	Bacteria
		NODE_1_length_307993_cov_5.23011_249	no KO assigned	putative Nickel-dependent hydrogenase gamma subunit	Bacteria	Bacteria
		NODE_1_length_307993_cov_5.23011_250	no KO assigned	Crp/Fnr family transcriptional regulator	Bacteria	Bacteria
		NODE_1_length_307993_cov_5.23011_251	no KO assigned	4Fe-4S ferredoxin / putative Nickel-dependent hydrogenase, beta subunit	Bacteria	Bacteria
		NODE_1_length_307993_cov_5.23011_253	K04656	hydrogenase maturation protein HypF	Candidatus Bathyarchaeota archaeon	Candidatus Bathyarchaeota (TACK group)
		NODE_1_length_307993_cov_5.23011_269	K07001	NTE family protein	Proteobacteria	Proteobacteria
		NODE_1_length_307993_cov_5.23011_270	K14445	solute carrier family 13 (sodium-dependent dicarboxylate transporter), member 2/3/5	cellular organisms	cellular organisms
		NODE_1_length_307993_cov_5.23011_293	K00111	glycerol-3-phosphate dehydrogenase [EC 1.1.5.3]	Bacteria	Bacteria
		NODE_1_length_307993_cov_5.23011_304	no KO assigned	putative Glycerol-3-phosphate dehydrogenase, anaerobic, C subunit	Halobacteroidaceae	Firmicutes (Terrabacteria group)
		NODE_1_length_307993_cov_5.23011_321	K07101	uncharacterized protein	cellular organisms	cellular organisms
		NODE_1_length_307993_cov_5.23011_53	no KO assigned	Dienelactone hydrolase	cellular organisms	cellular organisms
		NODE_1_length_307993_cov_5.23011_56	K01681	aconitate hydratase [EC 4.2.1.3]	Thermoprotei	Crenarchaeota (TACK group)
		NODE_1_length_307993_cov_5.23011_59	K00823	4-aminobutyrate aminotransferase [EC 2.6.1.19]	Archaea	Archaea
		NODE_1_length_307993_cov_5.23011_67	K01823	isopentenyl-diphosphate Delta-isomerase [EC 5.3.3.2]	Archaea	Archaea
		NODE_1_length_307993_cov_5.23011_71	no KO assigned	putative rieske (2Fe-2S) domain protein	cellular organisms	cellular organisms
		NODE_10_length_56463_cov_4.39847_10	K07068	uncharacterized protein	cellular organisms	cellular organisms
		NODE_10_length_56463_cov_4.39847_20	K00763	nicotinate phosphoribosyltransferase [EC 6.3.4.21]	cellular organisms	cellular organisms
		NODE_10_length_56463_cov_4.39847_24	no KO assigned	putative Metallo-beta-lactamase protein	cellular organisms	cellular organisms
		NODE_10_length_56463_cov_4.39847_39	K00549	5-methyltetrahydropteroyltriglutamate--homocysteine methyltransferase [EC 2.1.1.14]	Candidatus Methanodesulfokores washburnensis	Candidatus Korarchaeum (TACK group)
		NODE_10_length_56463_cov_4.39847_46	no KO assigned	putative Sigma 54 interacting domain protein	cellular organisms	cellular organisms
		NODE_10_length_56463_cov_4.39847_62	no KO assigned	conserved protein of unknown function	cellular organisms	cellular organisms
		NODE_10_length_56463_cov_4.39847_64	K00096	glycerol-1-phosphate dehydrogenase [NAD(P)+] [EC 1.1.1.261]	Bacteria	Bacteria
		NODE_10_length_56463_cov_4.39847_68	K00860	adenylylsulfate kinase [EC 2.7.1.25]	cellular organisms	cellular organisms
		NODE_10_length_56463_cov_4.39847_8	K00626	acetyl-CoA C-acetyltransferase [EC 2.3.1.9]	cellular organisms	cellular organisms
		NODE_10_length_56463_cov_4.39847_9	K00626	acetyl-CoA C-acetyltransferase [EC 2.3.1.9]	cellular organisms	cellular organisms
		NODE_11_length_45987_cov_5.31068_10	K09181	acetyltransferase	Archaea	Archaea
		NODE_11_length_45987_cov_5.31068_20	K03232	elongation factor 1-beta	Archaea	Archaea
		NODE_11_length_45987_cov_5.31068_29	K01151	deoxyribonuclease IV [EC 3.1.21.2]	Sulfolobaceae	Crenarchaeota (TACK group)
		NODE_11_length_45987_cov_5.31068_49	K03168	DNA topoisomerase I [EC 5.6.2.1]	cellular organisms	cellular organisms
		NODE_12_length_41868_cov_5.15611_11	K14465	succinate semialdehyde reductase (NADPH) [EC 1.1.1.-]	cellular organisms	cellular organisms
		NODE_12_length_41868_cov_5.15611_14	K03724	ATP-dependent helicase Lhr and Lhr-like helicase [EC 3.6.4.-]	Archaea	Archaea
		NODE_12_length_41868_cov_5.15611_24	K01934	5-formyltetrahydrofolate cyclo-ligase [EC 6.3.3.2]	Bacteria	Bacteria
		NODE_12_length_41868_cov_5.15611_32	K00537	arsenate reductase (glutaredoxin) [EC 1.20.4.1]	Bacteria	Bacteria
		NODE_12_length_41868_cov_5.15611_7	K01611	S-adenosylmethionine decarboxylase [EC 4.1.1.50]	cellular organisms	cellular organisms
		NODE_12_length_41868_cov_5.15611_8	K00797	spermidine synthase [EC 2.5.1.16]	cellular organisms	cellular organisms
		NODE_13_length_28180_cov_4.65494_11	no KO assigned	conserved protein of unknown function	Archaea	Archaea
		NODE_13_length_28180_cov_4.65494_15	no KO assigned	conserved protein of unknown function	cellular organisms	cellular organisms
		NODE_13_length_28180_cov_4.65494_30	no KO assigned	Cyclic 2,3-diphosphoglycerate synthetase	cellular organisms	cellular organisms
		NODE_14_length_24906_cov_5.42895_16	K03412	two-component system, chemotaxis family, protein-glutamate methylesterase/glutaminase [EC 3.1.1.61 3.5.1.44]	cellular organisms	cellular organisms
		NODE_14_length_24906_cov_5.42895_8	K00575	chemotaxis protein methyltransferase CheR [EC 2.1.1.80]	cellular organisms	cellular organisms
		NODE_14_length_24906_cov_5.42895_9	K03411	chemotaxis protein CheD [EC 3.5.1.44]	Firmicutes	Firmicutes (Terrabacteria group)
		NODE_15_length_7104_cov_4.56314_1	no KO assigned	putative RNA methyltransferase	Euryarchaeota	Euryarchaeota
		NODE_16_length_6162_cov_4.58807_4	no KO assigned	putative DNA repair helicase XPB	Archaea	Archaea
		NODE_16_length_6162_cov_4.58807_7	K01079	phosphoserine phosphatase [EC 3.1.3.3]	Bacteroidetes	Bacteroidetes (FCB group)
		NODE_2_length_244391_cov_5.36341_100	no KO assigned	Ribonuclease H	Desulfitibacter alkalitolerans DSM 16504	Firmicutes (Terrabacteria group)
		NODE_2_length_244391_cov_5.36341_114	no KO assigned	conserved protein of unknown function	cellular organisms	cellular organisms
		NODE_2_length_244391_cov_5.36341_128	K05982	deoxyribonuclease V [EC 3.1.21.7]	Thermoprotei	Crenarchaeota (TACK group)
		NODE_2_length_244391_cov_5.36341_144	K04768	acetoin utilization protein AcuC	cellular organisms	cellular organisms
		NODE_2_length_244391_cov_5.36341_145	no KO assigned	conserved protein of unknown function	Archaea	Archaea
		NODE_2_length_244391_cov_5.36341_153	K03322	manganese transport protein	Desulfurococcaceae archaeon AG1	Crenarchaeota (TACK group)
		NODE_2_length_244391_cov_5.36341_209	no KO assigned	conserved protein of unknown function	Bacteria	Bacteria
		NODE_2_length_244391_cov_5.36341_227	K16264	cobalt-zinc-cadmium efflux system protein	Bacteria	Bacteria
		NODE_2_length_244391_cov_5.36341_234	K08281	nicotinamidase/pyrazinamidase [EC 3.5.1.19 3.5.1.-]	cellular organisms	cellular organisms
		NODE_2_length_244391_cov_5.36341_239	no KO assigned	conserved protein of unknown function	cellular organisms	cellular organisms
		NODE_2_length_244391_cov_5.36341_247	K04070	putative pyruvate formate lyase activating enzyme [EC 1.97.1.4]	Thermoprotei	Crenarchaeota (TACK group)
		NODE_2_length_244391_cov_5.36341_267	no KO assigned	putative thioesterase superfamily protein	cellular organisms	cellular organisms
		NODE_2_length_244391_cov_5.36341_27	no KO assigned	conserved protein of unknown function	Terrabacteria group	Terrabacteria group
		NODE_2_length_244391_cov_5.36341_48	K07159	uncharacterized protein	Euryarchaeota	Euryarchaeota
		NODE_2_length_244391_cov_5.36341_71	K13831	3-hexulose-6-phosphate synthase / 6-phospho-3-hexuloisomerase [EC 4.1.2.43 5.3.1.27]	Euryarchaeota	Euryarchaeota
		NODE_2_length_244391_cov_5.36341_76	K00721	dolichol-phosphate mannosyltransferase [EC 2.4.1.83]	TACK group	TACK group
		NODE_2_length_244391_cov_5.36341_96	no KO assigned	mntA; ABC uptake transporter, substrate-binding protein	Bacteria	Bacteria
		NODE_2_length_244391_cov_5.36341_97	K09817	zinc transport system ATP-binding protein [EC 7.2.2.-]	Bacteria	Bacteria
		NODE_2_length_244391_cov_5.36341_98	K19976	manganese transport system permease protein	Bacteria	Bacteria
		NODE_2_length_244391_cov_5.36341_99	K07722	CopG family transcriptional regulator, nickel-responsive regulator	Archaea	Archaea
		NODE_3_length_160909_cov_5.22128_105	no KO assigned	conserved protein of unknown function	Bacteria	Bacteria
		NODE_3_length_160909_cov_5.22128_117	no KO assigned	conserved membrane protein of unknown function	cellular organisms	cellular organisms
		NODE_3_length_160909_cov_5.22128_132	K01990	ABC-2 type transport system ATP-binding protein	Bacteria	Bacteria
		NODE_3_length_160909_cov_5.22128_145	K01934	5-formyltetrahydrofolate cyclo-ligase [EC 6.3.3.2]	Thermoprotei	Crenarchaeota (TACK group)
		NODE_3_length_160909_cov_5.22128_153	K03799	heat shock protein HtpX [EC 3.4.24.-]	cellular organisms	cellular organisms
		NODE_3_length_160909_cov_5.22128_156	K03969	phage shock protein A	Methanosarcinales	Euryarchaeota
		NODE_3_length_160909_cov_5.22128_55	K14445	solute carrier family 13 (sodium-dependent dicarboxylate transporter), member 2/3/5	cellular organisms	cellular organisms
		NODE_3_length_160909_cov_5.22128_85	K07448	restriction system protein	Ruminococcus albus 7 = DSM 20455	Firmicutes (Terrabacteria group)
		NODE_4_length_123923_cov_5.00948_44	no KO assigned	Flavin nucleotide binding protein	cellular organisms	cellular organisms
		NODE_4_length_123923_cov_5.00948_50	K01588	5-(carboxyamino)imidazole ribonucleotide mutase [EC 5.4.99.18]	cellular organisms	cellular organisms
		NODE_4_length_123923_cov_5.00948_55	K03885	NADH dehydrogenase [EC 1.6.99.3]	Bacteria	Bacteria
		NODE_4_length_123923_cov_5.00948_87	K19710	ATP adenylyltransferase [EC 2.7.7.53]	cellular organisms	cellular organisms
		NODE_4_length_123923_cov_5.00948_88	K01439	succinyl-diaminopimelate desuccinylase [EC 3.5.1.18]	Halobacteria	Euryarchaeota
		NODE_4_length_123923_cov_5.00948_89	K01439	succinyl-diaminopimelate desuccinylase [EC 3.5.1.18]	cellular organisms	cellular organisms
		NODE_5_length_101894_cov_5.56714_25	no KO assigned	putative 4-hydroxybutyryl-CoA dehydratase	cellular organisms	cellular organisms
		NODE_5_length_101894_cov_5.56714_45	no KO assigned	putative signal-transduction protein	Archaea	Archaea
		NODE_5_length_101894_cov_5.56714_46	K09122	uncharacterized protein	cellular organisms	cellular organisms
		NODE_5_length_101894_cov_5.56714_50	K01893	asparaginyl-tRNA synthetase [EC 6.1.1.22]	cellular organisms	cellular organisms
		NODE_5_length_101894_cov_5.56714_60	K17686	P-type Cu+ transporter [EC 7.2.2.8]	cellular organisms	cellular organisms
		NODE_5_length_101894_cov_5.56714_69	K00384	thioredoxin reductase (NADPH) [EC 1.8.1.9]	Archaea	Archaea
		NODE_5_length_101894_cov_5.56714_70	K00384	thioredoxin reductase (NADPH) [EC 1.8.1.9]	Archaea	Archaea
		NODE_6_length_97974_cov_4.87875_107	K05595	multiple antibiotic resistance protein	Candidatus Bathyarchaeota archaeon	Candidatus Bathyarchaeota (TACK group)
		NODE_6_length_97974_cov_4.87875_110	no KO assigned	acylphosphatase	Archaea	Archaea
		NODE_6_length_97974_cov_4.87875_14	K01990	ABC-2 type transport system ATP-binding protein	Euryarchaeota	Euryarchaeota
		NODE_6_length_97974_cov_4.87875_29	K16318	tRNA (guanine6-N2)-methyltransferase [EC 2.1.1.256]	cellular organisms	cellular organisms
		NODE_6_length_97974_cov_4.87875_51	no KO assigned	conserved protein of unknown function	Bacteria	Bacteria
		NODE_6_length_97974_cov_4.87875_54	K01250	pyrimidine-specific ribonucleoside hydrolase [EC 3.2.-.-]	cellular organisms	cellular organisms
		NODE_6_length_97974_cov_4.87875_55	K00852	ribokinase [EC 2.7.1.15]	cellular organisms	cellular organisms
		NODE_6_length_97974_cov_4.87875_64	K09129	uncharacterized protein	cellular organisms	cellular organisms
		NODE_6_length_97974_cov_4.87875_86	no KO assigned	GTP-binding protein	Desulfurococcales	Crenarchaeota (TACK group)
		NODE_6_length_97974_cov_4.87875_87	K09140	pre-rRNA-processing protein TSR3	Euryarchaeota	Euryarchaeota
		NODE_6_length_97974_cov_4.87875_94	K03308	neurotransmitter:Na+ symporter, NSS family	Euryarchaeota	Euryarchaeota
		NODE_7_length_82384_cov_5.50737_10	no KO assigned	resA; NHL repeat-containing protein	Bacteria	Bacteria
		NODE_7_length_82384_cov_5.50737_57	K01256	aminopeptidase N [EC 3.4.11.2]	cellular organisms	cellular organisms
		NODE_7_length_82384_cov_5.50737_59	K02041	phosphonate transport system ATP-binding protein [EC 7.3.2.2]	Desulfurococcaceae archaeon AG1	Crenarchaeota (TACK group)
		NODE_7_length_82384_cov_5.50737_62	K01515	ADP-ribose pyrophosphatase [EC 3.6.1.13]	Bacteria	Bacteria
		NODE_7_length_82384_cov_5.50737_63	no KO assigned	conserved protein of unknown function	Candidatus Methanollivieraceae	Euryarchaeota
		NODE_7_length_82384_cov_5.50737_90	K13953	alcohol dehydrogenase, propanol-preferring [EC 1.1.1.1]	Thermoproteaceae	Crenarchaeota (TACK group)
		NODE_8_length_63736_cov_5.56532_10	K01551	arsenite/tail-anchored protein-transporting ATPase [EC 3.6.3.16 3.6.3.-]	cellular organisms	cellular organisms
		NODE_8_length_63736_cov_5.56532_16	no KO assigned	putative Amidohydrolase	Terrabacteria group	Terrabacteria group
		NODE_8_length_63736_cov_5.56532_36	no KO assigned	putative F420-dependent oxidoreductase	Terrabacteria group	Terrabacteria group
		NODE_8_length_63736_cov_5.56532_47	no KO assigned	B3/4 domain protein	TACK group	TACK group
		NODE_8_length_63736_cov_5.56532_53	K02036	phosphate transport system ATP-binding protein [EC 7.3.2.1]	cellular organisms	cellular organisms
		NODE_8_length_63736_cov_5.56532_54	K02040	phosphate transport system substrate-binding protein	Bacteria	Bacteria
		NODE_8_length_63736_cov_5.56532_55	K02037	phosphate transport system permease protein	cellular organisms	cellular organisms
		NODE_8_length_63736_cov_5.56532_56	K02038	phosphate transport system permease protein	Bacteria	Bacteria
		NODE_9_length_60400_cov_5.14314_12	no KO assigned	conserved membrane protein of unknown function	Bacteria	Bacteria
		NODE_9_length_60400_cov_5.14314_18	no KO assigned	Zn-dependent hydrolase	Bacteria	Bacteria
		NODE_9_length_60400_cov_5.14314_28	K07179	RIO kinase 2 [EC 2.7.11.1]	Archaea	Archaea
		NODE_9_length_60400_cov_5.14314_41	no KO assigned	putative cation transporter, DASS family	Thermoproteaceae	Crenarchaeota (TACK group)
	JZ-2.bins.249	NODE_10646_length_15003_cov_4.0968_3	K01893	asparaginyl-tRNA synthetase [EC 6.1.1.22]	cellular organisms	cellular organisms
		NODE_10646_length_15003_cov_4.0968_7	K09122	uncharacterized protein	cellular organisms	cellular organisms
		NODE_10646_length_15003_cov_4.0968_8	no KO assigned	putative signal-transduction protein	Archaea	Archaea
		NODE_11621_length_14053_cov_3.97731_3	K01151	deoxyribonuclease IV [EC 3.1.21.2]	Sulfolobaceae	Crenarchaeota (TACK group)
		NODE_12838_length_13062_cov_3.80232_3	no KO assigned	GTP-binding protein	Desulfurococcales	Crenarchaeota (TACK group)
		NODE_12864_length_13046_cov_3.44524_17	no KO assigned	conserved protein of unknown function	cellular organisms	cellular organisms
		NODE_12864_length_13046_cov_3.44524_3	no KO assigned	Cyclic 2,3-diphosphoglycerate synthetase	cellular organisms	cellular organisms
		NODE_12865_length_13046_cov_5.68047_15	K07179	RIO kinase 2 [EC 2.7.11.1]	Archaea	Archaea
		NODE_12865_length_13046_cov_5.68047_6	no KO assigned	Zn-dependent hydrolase	Bacteria	Bacteria
		NODE_14115_length_12184_cov_4.4035_2	K01858	myo-inositol-1-phosphate synthase [EC 5.5.1.4]	Candidatus Korarchaeum cryptofilum OPF8	Candidatus Korarchaeum (TACK group)
		NODE_14115_length_12184_cov_4.4035_3	no KO assigned	resA; NHL repeat-containing protein	Bacteria	Bacteria
		NODE_20484_length_9061_cov_4.20528_4	no KO assigned	putative Glycerol-3-phosphate dehydrogenase, anaerobic, C subunit	Halobacteroidaceae	Firmicutes (Terrabacteria group)
		NODE_20737_length_8968_cov_3.92286_11	K03799	heat shock protein HtpX [EC 3.4.24.-]	cellular organisms	cellular organisms
		NODE_20737_length_8968_cov_3.92286_8	K03969	phage shock protein A	Methanosarcinales	Euryarchaeota
		NODE_21859_length_8589_cov_3.35973_8	K00111	glycerol-3-phosphate dehydrogenase [EC 1.1.5.3]	Bacteria	Bacteria
		NODE_24234_length_7919_cov_4.47382_10	K00537	arsenate reductase (glutaredoxin) [EC 1.20.4.1]	Bacteria	Bacteria
		NODE_24360_length_7883_cov_5.78288_7	K16318	tRNA (guanine6-N2)-methyltransferase [EC 2.1.1.256]	cellular organisms	cellular organisms
		NODE_25834_length_7513_cov_3.55145_6	K00384	thioredoxin reductase (NADPH) [EC 1.8.1.9]	Archaea	Archaea
		NODE_25834_length_7513_cov_3.55145_7	K00384	thioredoxin reductase (NADPH) [EC 1.8.1.9]	Archaea	Archaea
		NODE_27808_length_7072_cov_4.68409_7	K09129	uncharacterized protein	cellular organisms	cellular organisms
		NODE_28100_length_7009_cov_4.16536_7	K03592	PmbA protein	Bacteria	Bacteria
		NODE_28216_length_6983_cov_5.7589_5	K09181	acetyltransferase	Archaea	Archaea
		NODE_28430_length_6937_cov_4.13245_2	K09817	zinc transport system ATP-binding protein [EC 7.2.2.-]	Bacteria	Bacteria
		NODE_28430_length_6937_cov_4.13245_3	K19976	manganese transport system permease protein	Bacteria	Bacteria
		NODE_28430_length_6937_cov_4.13245_4	K07722	CopG family transcriptional regulator, nickel-responsive regulator	Archaea	Archaea
		NODE_28430_length_6937_cov_4.13245_5	no KO assigned	Ribonuclease H	Clostridiales	Firmicutes (Terrabacteria group)
		NODE_28984_length_6821_cov_3.42082_6	K00549	5-methyltetrahydropteroyltriglutamate--homocysteine methyltransferase [EC 2.1.1.14]	Candidatus Methanodesulfokores washburnensis	Candidatus Korarchaeum (TACK group)
		NODE_29175_length_6761_cov_3.62705_3	K05794	tellurite resistance protein TerC	cellular organisms	cellular organisms
		NODE_29572_length_6712_cov_3.8609_7	K01934	5-formyltetrahydrofolate cyclo-ligase [EC 6.3.3.2]	Bacteria	Bacteria
		NODE_29786_length_6672_cov_4.45057_2	K02037	phosphate transport system permease protein	cellular organisms	cellular organisms
		NODE_29786_length_6672_cov_4.45057_3	K02038	phosphate transport system permease protein	Bacteria	Bacteria
		NODE_29786_length_6672_cov_4.45057_7	K01586	diaminopimelate decarboxylase [EC 4.1.1.20]	cellular organisms	cellular organisms
		NODE_32007_length_6286_cov_5.15749_4	K01823	isopentenyl-diphosphate Delta-isomerase [EC 5.3.3.2]	Archaea	Archaea
		NODE_34981_length_5835_cov_3.27593_1	K03522	electron transfer flavoprotein alpha subunit	cellular organisms	cellular organisms
		NODE_34988_length_5835_cov_4.05554_2	K03232	elongation factor 1-beta	Archaea	Archaea
		NODE_36810_length_5584_cov_4.05058_2	K00721	dolichol-phosphate mannosyltransferase [EC 2.4.1.83]	TACK group	TACK group
		NODE_43514_length_4906_cov_4.12255_2	no KO assigned	conserved protein of unknown function	Bacteria	Bacteria
		NODE_45987_length_4605_cov_4.9377_5	K01990	ABC-2 type transport system ATP-binding protein	Bacteria	Bacteria
		NODE_46642_length_4546_cov_4.04843_5	no KO assigned	B3/4 domain protein	TACK group	TACK group
		NODE_47822_length_4442_cov_3.73557_7	K03308	neurotransmitter:Na+ symporter, NSS family	Methanoculleus	Euryarchaeota
		NODE_48567_length_4381_cov_3.39177_5	no KO assigned	putative cation transporter, DASS family	Thermoproteaceae	Crenarchaeota (TACK group)
		NODE_48843_length_4361_cov_4.89939_4	K17686	P-type Cu+ transporter [EC 7.2.2.8]	cellular organisms	cellular organisms
		NODE_49960_length_4277_cov_3.74241_7	K07159	uncharacterized protein	Euryarchaeota	Euryarchaeota
		NODE_52239_length_4113_cov_3.91646_3	K01151	deoxyribonuclease IV [EC 3.1.21.2]	Sulfolobaceae	Crenarchaeota (TACK group)
		NODE_54010_length_3994_cov_4.96612_1	K02003	putative ABC transport system ATP-binding protein	Bacteria	Bacteria
		NODE_54038_length_3992_cov_3.42303_4	no KO assigned	conserved membrane protein of unknown function	cellular organisms	cellular organisms
		NODE_55737_length_3884_cov_4.53713_5	no KO assigned	Flavin nucleotide binding protein	Bacteria	Bacteria
		NODE_56758_length_3822_cov_4.00812_3	K04564	superoxide dismutase, Fe-Mn family [EC 1.15.1.1]	Thermoprotei	Crenarchaeota (TACK group)
		NODE_59961_length_3645_cov_5.75185_2	K03724	ATP-dependent helicase Lhr and Lhr-like helicase [EC 3.6.4.-]	Archaea	Archaea
		NODE_65810_length_3348_cov_3.3977_4	K01588	5-(carboxyamino)imidazole ribonucleotide mutase [EC 5.4.99.18]	cellular organisms	cellular organisms
		NODE_66302_length_3326_cov_4.80025_1	K00823	4-aminobutyrate aminotransferase [EC 2.6.1.19]	cellular organisms	cellular organisms
		NODE_7309_length_19636_cov_3.36655_11	no KO assigned	putative signal-transduction protein	Archaea	Archaea
		NODE_7309_length_19636_cov_3.36655_16	K01893	asparaginyl-tRNA synthetase [EC 6.1.1.22]	cellular organisms	cellular organisms
		NODE_83176_length_2716_cov_4.36462_3	K03308	neurotransmitter:Na+ symporter, NSS family	Euryarchaeota	Euryarchaeota
		NODE_83322_length_2713_cov_5.75909_2	K00823	4-aminobutyrate aminotransferase [EC 2.6.1.19]	Halobacteria	Euryarchaeota
		NODE_83322_length_2713_cov_5.75909_4	K01681	aconitate hydratase [EC 4.2.1.3]	cellular organisms	cellular organisms
		NODE_90263_length_2526_cov_4.23218_1	K07159	uncharacterized protein	Euryarchaeota	Euryarchaeota
	JZ-3.bins.102	NODE_10537_length_8963_cov_3.26392_3	K00852	ribokinase [EC 2.7.1.15]	cellular organisms	cellular organisms
		NODE_10537_length_8963_cov_3.26392_4	K01250	pyrimidine-specific ribonucleoside hydrolase [EC 3.2.-.-]	cellular organisms	cellular organisms
		NODE_10537_length_8963_cov_3.26392_7	no KO assigned	conserved protein of unknown function	Bacteria	Bacteria
		NODE_10578_length_8930_cov_3.84301_3	no KO assigned	conserved protein of unknown function	Bacteria	Bacteria
		NODE_10586_length_8907_cov_2.97067_1	K00549	5-methyltetrahydropteroyltriglutamate--homocysteine methyltransferase [EC 2.1.1.14]	Candidatus Methanodesulfokores washburnensis	Candidatus Korarchaeum (TACK group)
		NODE_10892_length_8679_cov_2.77713_9	K11529	glycerate 2-kinase [EC 2.7.1.165]	cellular organisms	cellular organisms
		NODE_10915_length_8667_cov_3.18829_10	K03592	PmbA protein	Bacteria	Bacteria
		NODE_10915_length_8667_cov_3.18829_7	no KO assigned	conserved membrane protein of unknown function	Terrabacteria group	Terrabacteria group
		NODE_10915_length_8667_cov_3.18829_9	K03568	TldD protein	Bacteria	Bacteria
		NODE_11068_length_8544_cov_3.08863_1	K00285	D-amino-acid dehydrogenase [EC 1.4.5.1]	Bacteria	Bacteria
		NODE_11748_length_8009_cov_3.08234_1	K00111	glycerol-3-phosphate dehydrogenase [EC 1.1.5.3]	cellular organisms	cellular organisms
		NODE_11748_length_8009_cov_3.08234_6	K03427	type I restriction enzyme M protein [EC 2.1.1.72]	Euryarchaeota	Euryarchaeota
		NODE_12070_length_7782_cov_3.30163_4	no KO assigned	putative DNA repair helicase XPB	Archaea	Archaea
		NODE_12070_length_7782_cov_3.30163_7	K01079	phosphoserine phosphatase [EC 3.1.3.3]	Bacteroidetes	Bacteroidetes (FCB group)
		NODE_12070_length_7782_cov_3.30163_8	K00789	S-adenosylmethionine synthetase [EC 2.5.1.6]	cellular organisms	cellular organisms
		NODE_12816_length_7276_cov_3.12253_5	no KO assigned	conserved protein of unknown function	cellular organisms	cellular organisms
		NODE_1352_length_45908_cov_3.96407_35	no KO assigned	protein of unknown function	Terrabacteria group	Terrabacteria group
		NODE_1352_length_45908_cov_3.96407_53	K05794	tellurite resistance protein TerC	cellular organisms	cellular organisms
		NODE_1352_length_45908_cov_3.96407_7	K04654	hydrogenase expression/formation protein HypD	Sulfolobaceae	Crenarchaeota (TACK group)
		NODE_1352_length_45908_cov_3.96407_9	no KO assigned	Aldolase	Sulfolobaceae	Crenarchaeota (TACK group)
		NODE_1486_length_43302_cov_3.6882_5	K14445	solute carrier family 13 (sodium-dependent dicarboxylate transporter), member 2/3/5	cellular organisms	cellular organisms
		NODE_15638_length_5860_cov_3.49206_1	K03821	polyhydroxyalkanoate synthase subunit PhaC [EC 2.3.1.-]	cellular organisms	cellular organisms
		NODE_15638_length_5860_cov_3.49206_2	K09181	acetyltransferase	Archaea	Archaea
		NODE_1565_length_42198_cov_3.60222_18	K00575	chemotaxis protein methyltransferase CheR [EC 2.1.1.80]	cellular organisms	cellular organisms
		NODE_1565_length_42198_cov_3.60222_19	K03411	chemotaxis protein CheD [EC 3.5.1.44]	Firmicutes	Firmicutes (Terrabacteria group)
		NODE_1565_length_42198_cov_3.60222_26	K03412	two-component system, chemotaxis family, protein-glutamate methylesterase/glutaminase [EC 3.1.1.61 3.5.1.44]	cellular organisms	cellular organisms
		NODE_1565_length_42198_cov_3.60222_37	no KO assigned	adh; putative alcohol dehydrogenase protein	cellular organisms	cellular organisms
		NODE_1565_length_42198_cov_3.60222_39	K06920	7-cyano-7-deazaguanine synthase [EC 6.3.4.20]	Vulcanisaeta	Crenarchaeota (TACK group)
		NODE_1565_length_42198_cov_3.60222_7	K01895	acetyl-CoA synthetase [EC 6.2.1.1]	Thermoprotei	Crenarchaeota (TACK group)
		NODE_16681_length_5450_cov_3.15781_2	K03724	ATP-dependent helicase Lhr and Lhr-like helicase [EC 3.6.4.-]	Archaea	Archaea
		NODE_1731_length_39838_cov_3.64642_11	K04070	putative pyruvate formate lyase activating enzyme [EC 1.97.1.4]	Thermoprotei	Crenarchaeota (TACK group)
		NODE_1731_length_39838_cov_3.64642_19	no KO assigned	conserved protein of unknown function	cellular organisms	cellular organisms
		NODE_1731_length_39838_cov_3.64642_24	K08281	nicotinamidase/pyrazinamidase [EC 3.5.1.19 3.5.1.-]	cellular organisms	cellular organisms
		NODE_1731_length_39838_cov_3.64642_31	K16264	cobalt-zinc-cadmium efflux system protein	Bacteria	Bacteria
		NODE_18337_length_4913_cov_3.0957_2	K00626	acetyl-CoA C-acetyltransferase [EC 2.3.1.9]	cellular organisms	cellular organisms
		NODE_18337_length_4913_cov_3.0957_3	K00626	acetyl-CoA C-acetyltransferase [EC 2.3.1.9]	cellular organisms	cellular organisms
		NODE_18337_length_4913_cov_3.0957_5	K07068	uncharacterized protein	cellular organisms	cellular organisms
		NODE_19277_length_4626_cov_2.95488_6	no KO assigned	Cyclic 2,3-diphosphoglycerate synthetase	cellular organisms	cellular organisms
		NODE_19405_length_4590_cov_3.01098_9	K00549	5-methyltetrahydropteroyltriglutamate--homocysteine methyltransferase [EC 2.1.1.14]	cellular organisms	cellular organisms
		NODE_19901_length_4458_cov_2.75156_3	no KO assigned	Arsenical pump membrane protein, ArsB	cellular organisms	cellular organisms
		NODE_20997_length_4194_cov_3.46914_2	K03232	elongation factor 1-beta	Archaea	Archaea
		NODE_21116_length_4169_cov_3.19916_4	no KO assigned	putative 4-hydroxybutyryl-CoA dehydratase	cellular organisms	cellular organisms
		NODE_2113_length_34906_cov_3.34311_13	K07101	uncharacterized protein	cellular organisms	cellular organisms
		NODE_2197_length_33982_cov_3.53443_11	no KO assigned	putative NADH dehydrogenase/NAD(P)H nitroreductase AF_0226	cellular organisms	cellular organisms
		NODE_2197_length_33982_cov_3.53443_14	no KO assigned	DNA methyltransferase	cellular organisms	cellular organisms
		NODE_2283_length_33223_cov_3.32962_13	K03308	neurotransmitter:Na+ symporter, NSS family	Euryarchaeota	Euryarchaeota
		NODE_2283_length_33223_cov_3.32962_19	K09140	pre-rRNA-processing protein TSR3	Euryarchaeota	Euryarchaeota
		NODE_2283_length_33223_cov_3.32962_20	no KO assigned	GTP-binding protein	Desulfurococcales	Crenarchaeota (TACK group)
		NODE_2414_length_31974_cov_3.40007_13	K02036	phosphate transport system ATP-binding protein [EC 7.3.2.1]	cellular organisms	cellular organisms
		NODE_2414_length_31974_cov_3.40007_14	K02040	phosphate transport system substrate-binding protein	Bacteria	Bacteria
		NODE_2414_length_31974_cov_3.40007_15	K02037	phosphate transport system permease protein	cellular organisms	cellular organisms
		NODE_2414_length_31974_cov_3.40007_16	K02038	phosphate transport system permease protein	Bacteria	Bacteria
		NODE_2414_length_31974_cov_3.40007_20	K01586	diaminopimelate decarboxylase [EC 4.1.1.20]	cellular organisms	cellular organisms
		NODE_2414_length_31974_cov_3.40007_7	no KO assigned	B3/4 domain protein	TACK group	TACK group
		NODE_2459_length_31594_cov_3.60845_16	K01990	ABC-2 type transport system ATP-binding protein	Bacteria	Bacteria
		NODE_2459_length_31594_cov_3.60845_31	no KO assigned	conserved membrane protein of unknown function	cellular organisms	cellular organisms
		NODE_2658_length_29947_cov_3.97757_31	no KO assigned	Dienelactone hydrolase	cellular organisms	cellular organisms
		NODE_2658_length_29947_cov_3.97757_8	K03564	peroxiredoxin Q/BCP [EC 1.11.1.15]	cellular organisms	cellular organisms
		NODE_2710_length_29603_cov_3.46336_18	K01990	ABC-2 type transport system ATP-binding protein	Euryarchaeota	Euryarchaeota
		NODE_2710_length_29603_cov_3.46336_4	K16318	tRNA (guanine6-N2)-methyltransferase [EC 2.1.1.256]	cellular organisms	cellular organisms
		NODE_2740_length_29350_cov_3.30623_35	no KO assigned	putative RNA methyltransferase	Euryarchaeota	Euryarchaeota
		NODE_2740_length_29350_cov_3.30623_4	no KO assigned	putative cation transporter, DASS family	Thermoproteaceae	Crenarchaeota (TACK group)
		NODE_31885_length_2648_cov_1.99207_3	K00096	glycerol-1-phosphate dehydrogenase [NAD(P)+] [EC 1.1.1.261]	Bacteria	Bacteria
		NODE_32789_length_2572_cov_3.2454_2	no KO assigned	putative thioesterase superfamily protein	cellular organisms	cellular organisms
		NODE_32789_length_2572_cov_3.2454_5	no KO assigned	conserved protein of unknown function	Bacteria	Bacteria
		NODE_3531_length_24130_cov_3.07903_16	no KO assigned	conserved protein of unknown function	Archaea	Archaea
		NODE_3531_length_24130_cov_3.07903_20	no KO assigned	conserved protein of unknown function	cellular organisms	cellular organisms
		NODE_3531_length_24130_cov_3.07903_35	no KO assigned	Cyclic 2,3-diphosphoglycerate synthetase	cellular organisms	cellular organisms
		NODE_403_length_90012_cov_3.67237_10	no KO assigned	resA; NHL repeat-containing protein	Bacteria	Bacteria
		NODE_403_length_90012_cov_3.67237_57	K01256	aminopeptidase N [EC 3.4.11.2]	cellular organisms	cellular organisms
		NODE_403_length_90012_cov_3.67237_59	K02041	phosphonate transport system ATP-binding protein [EC 7.3.2.2]	Desulfurococcaceae archaeon AG1	Crenarchaeota (TACK group)
		NODE_403_length_90012_cov_3.67237_62	K01515	ADP-ribose pyrophosphatase [EC 3.6.1.13]	Bacteria	Bacteria
		NODE_403_length_90012_cov_3.67237_63	no KO assigned	conserved protein of unknown function	Candidatus Methanollivieraceae	Euryarchaeota
		NODE_403_length_90012_cov_3.67237_90	K13953	alcohol dehydrogenase, propanol-preferring [EC 1.1.1.1]	Thermoproteaceae	Crenarchaeota (TACK group)
		NODE_403_length_90012_cov_3.67237_99	K07464	CRISPR-associated exonuclease Cas4 [EC 3.1.12.1]	cellular organisms	cellular organisms
		NODE_4042_length_21630_cov_3.6188_19	K07448	restriction system protein	Ruminococcus albus 7 = DSM 20455	Firmicutes (Terrabacteria group)
		NODE_4094_length_21460_cov_3.48127_15	K03969	phage shock protein A	Methanosarcinales	Euryarchaeota
		NODE_4094_length_21460_cov_3.48127_18	K03799	heat shock protein HtpX [EC 3.4.24.-]	cellular organisms	cellular organisms
		NODE_4185_length_21037_cov_3.24668_14	no KO assigned	Flavin nucleotide binding protein	cellular organisms	cellular organisms
		NODE_4185_length_21037_cov_3.24668_3	K03885	NADH dehydrogenase [EC 1.6.99.3]	Bacteria	Bacteria
		NODE_4185_length_21037_cov_3.24668_8	K01588	5-(carboxyamino)imidazole ribonucleotide mutase [EC 5.4.99.18]	cellular organisms	cellular organisms
		NODE_4957_length_18374_cov_3.53784_14	no KO assigned	Zn-dependent hydrolase	Bacteria	Bacteria
		NODE_4957_length_18374_cov_3.53784_8	no KO assigned	conserved membrane protein of unknown function	Bacteria	Bacteria
		NODE_5005_length_18211_cov_3.79258_12	K00537	arsenate reductase (glutaredoxin) [EC 1.20.4.1]	Bacteria	Bacteria
		NODE_5005_length_18211_cov_3.79258_4	K01934	5-formyltetrahydrofolate cyclo-ligase [EC 6.3.3.2]	Bacteria	Bacteria
		NODE_5277_length_17391_cov_3.9459_11	no KO assigned	Glutaredoxin	cellular organisms	cellular organisms
		NODE_5277_length_17391_cov_3.9459_14	no KO assigned	putative TfuA domain-containing protein	cellular organisms	cellular organisms
		NODE_5277_length_17391_cov_3.9459_15	K09136	ribosomal protein S12 methylthiotransferase accessory factor	Terrabacteria group	Terrabacteria group
		NODE_5277_length_17391_cov_3.9459_6	K04564	superoxide dismutase, Fe-Mn family [EC 1.15.1.1]	Thermoprotei	Crenarchaeota (TACK group)
		NODE_5695_length_16258_cov_3.47959_7	no KO assigned	conserved protein of unknown function	Archaea	Archaea
		NODE_5695_length_16258_cov_3.47959_8	K04768	acetoin utilization protein AcuC	cellular organisms	cellular organisms
		NODE_6070_length_15413_cov_3.47769_6	K03168	DNA topoisomerase I [EC 5.6.2.1]	cellular organisms	cellular organisms
		NODE_6342_length_14841_cov_3.1468_11	no KO assigned	short-chain specific acyl-CoA dehydrogenase	Planctomycetes	Planctomycetes (PVC group)
		NODE_6342_length_14841_cov_3.1468_13	no KO assigned	acdA; short-chain specific acyl-CoA dehydrogenase	cellular organisms	cellular organisms
		NODE_6342_length_14841_cov_3.1468_14	K00179	indolepyruvate ferredoxin oxidoreductase, alpha subunit [EC 1.2.7.8]	Bacteria	Bacteria
		NODE_6342_length_14841_cov_3.1468_7	K09003	uncharacterized protein	Archaea	Archaea
		NODE_6342_length_14841_cov_3.1468_9	no KO assigned	DNA modification methylase	cellular organisms	cellular organisms
		NODE_6547_length_14418_cov_3.65209_10	K00823	4-aminobutyrate aminotransferase [EC 2.6.1.19]	Halobacteria	Euryarchaeota
		NODE_6547_length_14418_cov_3.65209_13	K01681	aconitate hydratase [EC 4.2.1.3]	Thermoprotei	Crenarchaeota (TACK group)
		NODE_6547_length_14418_cov_3.65209_16	no KO assigned	Dienelactone hydrolase	cellular organisms	cellular organisms
		NODE_6547_length_14418_cov_3.65209_2	K01823	isopentenyl-diphosphate Delta-isomerase [EC 5.3.3.2]	Archaea	Archaea
		NODE_658_length_68827_cov_3.57993_46	K00384	thioredoxin reductase (NADPH) [EC 1.8.1.9]	Archaea	Archaea
		NODE_658_length_68827_cov_3.57993_47	K00384	thioredoxin reductase (NADPH) [EC 1.8.1.9]	Archaea	Archaea
		NODE_658_length_68827_cov_3.57993_56	K17686	P-type Cu+ transporter [EC 7.2.2.8]	cellular organisms	cellular organisms
		NODE_658_length_68827_cov_3.57993_65	K01893	asparaginyl-tRNA synthetase [EC 6.1.1.22]	cellular organisms	cellular organisms
		NODE_658_length_68827_cov_3.57993_69	K09122	uncharacterized protein	cellular organisms	cellular organisms
		NODE_658_length_68827_cov_3.57993_70	no KO assigned	putative signal-transduction protein	Archaea	Archaea
		NODE_6630_length_14212_cov_3.44345_16	no KO assigned	putative rieske (2Fe-2S) domain protein	cellular organisms	cellular organisms
		NODE_6647_length_14137_cov_3.39429_12	K14465	succinate semialdehyde reductase (NADPH) [EC 1.1.1.-]	cellular organisms	cellular organisms
		NODE_6647_length_14137_cov_3.39429_3	no KO assigned	conserved protein of unknown function	Bacteria	Bacteria
		NODE_6647_length_14137_cov_3.39429_8	K01611	S-adenosylmethionine decarboxylase [EC 4.1.1.50]	cellular organisms	cellular organisms
		NODE_6647_length_14137_cov_3.39429_9	K00797	spermidine synthase [EC 2.5.1.16]	cellular organisms	cellular organisms
		NODE_6671_length_14113_cov_3.62466_11	K07179	RIO kinase 2 [EC 2.7.11.1]	Archaea	Archaea
		NODE_6750_length_13961_cov_3.34639_2	K09817	zinc transport system ATP-binding protein [EC 7.2.2.-]	Bacteria	Bacteria
		NODE_6750_length_13961_cov_3.34639_3	K19976	manganese transport system permease protein	Bacteria	Bacteria
		NODE_6750_length_13961_cov_3.34639_4	K07722	CopG family transcriptional regulator, nickel-responsive regulator	Archaea	Archaea
		NODE_6750_length_13961_cov_3.34639_5	no KO assigned	Ribonuclease H	Desulfitibacter alkalitolerans DSM 16504	Firmicutes (Terrabacteria group)
		NODE_6815_length_13833_cov_3.68751_10	no KO assigned	putative Metallo-beta-lactamase protein	cellular organisms	cellular organisms
		NODE_6815_length_13833_cov_3.68751_5	K00763	nicotinate phosphoribosyltransferase [EC 6.3.4.21]	cellular organisms	cellular organisms
		NODE_690_length_67204_cov_3.55794_20	K00721	dolichol-phosphate mannosyltransferase [EC 2.4.1.83]	TACK group	TACK group
		NODE_690_length_67204_cov_3.55794_25	K13831	3-hexulose-6-phosphate synthase / 6-phospho-3-hexuloisomerase [EC 4.1.2.43 5.3.1.27]	Euryarchaeota	Euryarchaeota
		NODE_690_length_67204_cov_3.55794_48	K07159	uncharacterized protein	Euryarchaeota	Euryarchaeota
		NODE_690_length_67204_cov_3.55794_69	no KO assigned	conserved protein of unknown function	Terrabacteria group	Terrabacteria group
		NODE_7593_length_12504_cov_3.55854_4	K05982	deoxyribonuclease V [EC 3.1.21.7]	Archaea	Archaea
		NODE_7755_length_12260_cov_3.60406_10	K01551	arsenite/tail-anchored protein-transporting ATPase [EC 3.6.3.16 3.6.3.-]	cellular organisms	cellular organisms
		NODE_7758_length_12256_cov_3.74285_7	K01151	deoxyribonuclease IV [EC 3.1.21.2]	Sulfolobaceae	Crenarchaeota (TACK group)
		NODE_7840_length_12097_cov_3.91545_13	K00059	3-oxoacyl-[acyl-carrier protein] reductase [EC 1.1.1.100]	cellular organisms	cellular organisms
		NODE_8259_length_11511_cov_3.57414_2	K07001	NTE family protein	Proteobacteria	Proteobacteria
		NODE_8425_length_11291_cov_3.27347_10	K04656	hydrogenase maturation protein HypF	Candidatus Bathyarchaeota archaeon	Candidatus Bathyarchaeota (TACK group)
		NODE_8425_length_11291_cov_3.27347_4	no KO assigned	nickel-dependent hydrogenase large subunit	Bacteria	Bacteria
		NODE_8425_length_11291_cov_3.27347_5	no KO assigned	putative Nickel-dependent hydrogenase delta subunit	Bacteria	Bacteria
		NODE_8425_length_11291_cov_3.27347_6	no KO assigned	putative Nickel-dependent hydrogenase gamma subunit	Bacteria	Bacteria
		NODE_8425_length_11291_cov_3.27347_7	no KO assigned	Crp/Fnr family transcriptional regulator	Bacteria	Bacteria
		NODE_8425_length_11291_cov_3.27347_8	no KO assigned	4Fe-4S ferredoxin / putative Nickel-dependent hydrogenase, beta subunit	Bacteria	Bacteria
		NODE_8635_length_10982_cov_3.34795_10	K09129	uncharacterized protein	cellular organisms	cellular organisms
		NODE_8741_length_10856_cov_3.50825_14	no KO assigned	putative F420-dependent oxidoreductase	Terrabacteria group	Terrabacteria group
		NODE_875_length_58890_cov_3.70837_62	no KO assigned	conserved protein of unknown function	Bacteria	Bacteria
		NODE_8784_length_10814_cov_3.58192_6	no KO assigned	putative Glycerol-3-phosphate dehydrogenase, anaerobic, C subunit	Halobacteroidaceae	Firmicutes (Terrabacteria group)
		NODE_8904_length_10651_cov_2.85998_2	K03522	electron transfer flavoprotein alpha subunit	Halobacteria	Euryarchaeota
		NODE_8904_length_10651_cov_2.85998_3	K03521	electron transfer flavoprotein beta subunit	Halobacteria	Euryarchaeota
		NODE_9270_length_10187_cov_3.77824_7	K02051	NitT/TauT family transport system substrate-binding protein	Bacteria	Bacteria
	QQ.bins.115137	NODE_1_length_77032_cov_7.41315_13	K01256	aminopeptidase N [EC 3.4.11.2]	cellular organisms	cellular organisms
		NODE_1_length_77032_cov_7.41315_15	K02041	phosphonate transport system ATP-binding protein [EC 7.3.2.2]	Desulfurococcaceae archaeon AG1	Crenarchaeota (TACK group)
		NODE_1_length_77032_cov_7.41315_18	K01515	ADP-ribose pyrophosphatase [EC 3.6.1.13]	Bacteria	Bacteria
		NODE_1_length_77032_cov_7.41315_19	no KO assigned	conserved protein of unknown function	Candidatus Methanollivieraceae	Euryarchaeota
		NODE_1_length_77032_cov_7.41315_50	K00384	thioredoxin reductase (NADPH) [EC 1.8.1.9]	Archaea	Archaea
		NODE_1_length_77032_cov_7.41315_59	K17686	P-type Cu+ transporter [EC 7.2.2.8]	cellular organisms	cellular organisms
		NODE_1_length_77032_cov_7.41315_68	K01893	asparaginyl-tRNA synthetase [EC 6.1.1.22]	cellular organisms	cellular organisms
		NODE_1_length_77032_cov_7.41315_73	no KO assigned	putative signal-transduction protein	Archaea	Archaea
		NODE_1_length_77032_cov_7.41315_79	K01776	glutamate racemase [EC 5.1.1.3]	Bacteria	Bacteria
		NODE_10_length_36705_cov_6.99735_28	K03564	peroxiredoxin Q/BCP [EC 1.11.1.15]	cellular organisms	cellular organisms
		NODE_12_length_31710_cov_7.25498_26	no KO assigned	putative 4-hydroxybutyryl-CoA dehydratase	cellular organisms	cellular organisms
		NODE_13_length_29436_cov_7.97973_11	no KO assigned	Glutaredoxin	cellular organisms	cellular organisms
		NODE_13_length_29436_cov_7.97973_14	no KO assigned	putative TfuA domain-containing protein	cellular organisms	cellular organisms
		NODE_13_length_29436_cov_7.97973_15	K09136	ribosomal protein S12 methylthiotransferase accessory factor	Terrabacteria group	Terrabacteria group
		NODE_13_length_29436_cov_7.97973_6	K04564	superoxide dismutase, Fe-Mn family [EC 1.15.1.1]	Thermoprotei	Crenarchaeota (TACK group)
		NODE_14_length_29072_cov_7.14738_28	no KO assigned	putative rieske (2Fe-2S) domain protein	Bacteria	Bacteria
		NODE_14_length_29072_cov_7.14738_32	K01823	isopentenyl-diphosphate Delta-isomerase [EC 5.3.3.2]	Archaea	Archaea
		NODE_15_length_28302_cov_6.63709_21	K02038	phosphate transport system permease protein	Bacteria	Bacteria
		NODE_15_length_28302_cov_6.63709_22	K02037	phosphate transport system permease protein	cellular organisms	cellular organisms
		NODE_15_length_28302_cov_6.63709_23	K02040	phosphate transport system substrate-binding protein	Bacteria	Bacteria
		NODE_15_length_28302_cov_6.63709_24	K02036	phosphate transport system ATP-binding protein [EC 7.3.2.1]	cellular organisms	cellular organisms
		NODE_15_length_28302_cov_6.63709_30	no KO assigned	B3/4 domain protein	Archaea	Archaea
		NODE_16_length_28103_cov_6.53446_10	no KO assigned	putative integrin-like protein	Bacteria	Bacteria
		NODE_16_length_28103_cov_6.53446_11	no KO assigned	resA; NHL repeat-containing protein	Bacteria	Bacteria
		NODE_16_length_28103_cov_6.53446_7	K01858	myo-inositol-1-phosphate synthase [EC 5.5.1.4]	Candidatus Korarchaeum cryptofilum OPF8	Candidatus Korarchaeum (TACK group)
		NODE_17_length_26956_cov_7.03906_10	K01990	ABC-2 type transport system ATP-binding protein	Bacteria	Bacteria
		NODE_17_length_26956_cov_7.03906_24	no KO assigned	conserved membrane protein of unknown function	Thermoprotei	Crenarchaeota (TACK group)
		NODE_18_length_25385_cov_6.75125_22	K04070	putative pyruvate formate lyase activating enzyme [EC 1.97.1.4]	Thermoprotei	Crenarchaeota (TACK group)
		NODE_19_length_24861_cov_4.99535_7	K07448	restriction system protein	Terrabacteria group	Terrabacteria group
		NODE_2_length_66087_cov_6.85018_10	K07159	uncharacterized protein	Euryarchaeota	Euryarchaeota
		NODE_2_length_66087_cov_6.85018_33	K13831	3-hexulose-6-phosphate synthase / 6-phospho-3-hexuloisomerase [EC 4.1.2.43 5.3.1.27]	Euryarchaeota	Euryarchaeota
		NODE_2_length_66087_cov_6.85018_38	K00721	dolichol-phosphate mannosyltransferase [EC 2.4.1.83]	TACK group	TACK group
		NODE_2_length_66087_cov_6.85018_67	K05982	deoxyribonuclease V [EC 3.1.21.7]	cellular organisms	cellular organisms
		NODE_20_length_23174_cov_6.39457_11	no KO assigned	conserved membrane protein of unknown function	Terrabacteria group	Terrabacteria group
		NODE_20_length_23174_cov_6.39457_8	K03592	PmbA protein	Bacteria	Bacteria
		NODE_20_length_23174_cov_6.39457_9	K03568	TldD protein	Bacteria	Bacteria
		NODE_21_length_22698_cov_9.39028_15	K00537	arsenate reductase (glutaredoxin) [EC 1.20.4.1]	Bacteria	Bacteria
		NODE_21_length_22698_cov_9.39028_7	K01934	5-formyltetrahydrofolate cyclo-ligase [EC 6.3.3.2]	Bacteria	Bacteria
		NODE_22_length_22035_cov_6.60982_18	no KO assigned	putative Glycerol-3-phosphate dehydrogenase, anaerobic, C subunit	Halobacteroidaceae	Firmicutes (Terrabacteria group)
		NODE_23_length_20565_cov_6.09477_3	no KO assigned	conserved protein of unknown function	cellular organisms	cellular organisms
		NODE_23_length_20565_cov_6.09477_5	K03969	phage shock protein A	Methanosarcinales	Euryarchaeota
		NODE_24_length_20128_cov_11.2131_20	K04656	hydrogenase maturation protein HypF	Candidatus Bathyarchaeota archaeon	Candidatus Bathyarchaeota (TACK group)
		NODE_24_length_20128_cov_11.2131_22	no KO assigned	4Fe-4S ferredoxin / putative Nickel-dependent hydrogenase, beta subunit	Bacteria	Bacteria
		NODE_24_length_20128_cov_11.2131_23	no KO assigned	Crp/Fnr family transcriptional regulator	Bacteria	Bacteria
		NODE_24_length_20128_cov_11.2131_24	no KO assigned	putative Nickel-dependent hydrogenase gamma subunit	Bacteria	Bacteria
		NODE_24_length_20128_cov_11.2131_25	no KO assigned	putative Nickel-dependent hydrogenase delta subunit	Bacteria	Bacteria
		NODE_26_length_17301_cov_6.48457_13	no KO assigned	GTP-binding protein	Thermoprotei	Crenarchaeota (TACK group)
		NODE_27_length_17050_cov_6.96484_8	K16318	tRNA (guanine6-N2)-methyltransferase [EC 2.1.1.256]	cellular organisms	cellular organisms
		NODE_3_length_57053_cov_6.97219_11	K09981	uncharacterized protein	Bacteria	Bacteria
		NODE_3_length_57053_cov_6.97219_13	K16264	cobalt-zinc-cadmium efflux system protein	Bacteria	Bacteria
		NODE_3_length_57053_cov_6.97219_27	no KO assigned	conserved protein of unknown function	Bacteria	Bacteria
		NODE_30_length_15906_cov_7.05716_15	K05595	multiple antibiotic resistance protein	Candidatus Bathyarchaeota archaeon	Candidatus Bathyarchaeota (TACK group)
		NODE_30_length_15906_cov_7.05716_3	K03308	neurotransmitter:Na+ symporter, NSS family	Euryarchaeota	Euryarchaeota
		NODE_31_length_15556_cov_6.89176_9	K01551	arsenite/tail-anchored protein-transporting ATPase [EC 3.6.3.16 3.6.3.-]	cellular organisms	cellular organisms
		NODE_32_length_14500_cov_6.65862_5	no KO assigned	protein of unknown function	cellular organisms	cellular organisms
		NODE_33_length_14231_cov_6.50376_3	K19710	ATP adenylyltransferase [EC 2.7.7.53]	cellular organisms	cellular organisms
		NODE_36_length_13266_cov_6.97489_10	no KO assigned	conserved protein of unknown function	Bacteria	Bacteria
		NODE_36_length_13266_cov_6.97489_6	K00852	ribokinase [EC 2.7.1.15]	cellular organisms	cellular organisms
		NODE_36_length_13266_cov_6.97489_7	K01250	pyrimidine-specific ribonucleoside hydrolase [EC 3.2.-.-]	cellular organisms	cellular organisms
		NODE_37_length_12650_cov_6.45341_16	K14445	solute carrier family 13 (sodium-dependent dicarboxylate transporter), member 2/3/5	cellular organisms	cellular organisms
		NODE_38_length_12139_cov_6.38703_17	no KO assigned	Cyclic 2,3-diphosphoglycerate synthetase	cellular organisms	cellular organisms
		NODE_38_length_12139_cov_6.38703_4	no KO assigned	conserved protein of unknown function	cellular organisms	cellular organisms
		NODE_4_length_56517_cov_8.15639_16	K07179	RIO kinase 2 [EC 2.7.11.1]	Archaea	Archaea
		NODE_4_length_56517_cov_8.15639_25	no KO assigned	Zn-dependent hydrolase	Bacteria	Bacteria
		NODE_4_length_56517_cov_8.15639_31	no KO assigned	conserved membrane protein of unknown function	Bacteria	Bacteria
		NODE_4_length_56517_cov_8.15639_42	K03522	electron transfer flavoprotein alpha subunit	Halobacteria	Euryarchaeota
		NODE_4_length_56517_cov_8.15639_43	K03521	electron transfer flavoprotein beta subunit	Halobacteria	Euryarchaeota
		NODE_4_length_56517_cov_8.15639_56	K01091	phosphoglycolate phosphatase [EC 3.1.3.18]	Cyanobacteria	Cyanobacteria (Terrabacteria group)
		NODE_41_length_10573_cov_5.79236_2	K06920	7-cyano-7-deazaguanine synthase [EC 6.3.4.20]	Vulcanisaeta	Crenarchaeota (TACK group)
		NODE_41_length_10573_cov_5.79236_9	K00059	3-oxoacyl-[acyl-carrier protein] reductase [EC 1.1.1.100]	cellular organisms	cellular organisms
		NODE_42_length_10221_cov_6.51862_11	K01588	5-(carboxyamino)imidazole ribonucleotide mutase [EC 5.4.99.18]	cellular organisms	cellular organisms
		NODE_42_length_10221_cov_6.51862_5	no KO assigned	Flavin nucleotide binding protein	cellular organisms	cellular organisms
		NODE_43_length_8941_cov_7.30973_5	K14465	succinate semialdehyde reductase (NADPH) [EC 1.1.1.-]	cellular organisms	cellular organisms
		NODE_43_length_8941_cov_7.30973_8	K03724	ATP-dependent helicase Lhr and Lhr-like helicase [EC 3.6.4.-]	TACK group	TACK group
		NODE_46_length_7878_cov_9.79396_3	K09129	uncharacterized protein	cellular organisms	cellular organisms
		NODE_47_length_7850_cov_6.52726_3	K00111	glycerol-3-phosphate dehydrogenase [EC 1.1.5.3]	cellular organisms	cellular organisms
		NODE_48_length_7416_cov_6.37399_1	K00789	S-adenosylmethionine synthetase [EC 2.5.1.6]	cellular organisms	cellular organisms
		NODE_48_length_7416_cov_6.37399_2	K01079	phosphoserine phosphatase [EC 3.1.3.3]	Bacteria	Bacteria
		NODE_48_length_7416_cov_6.37399_5	no KO assigned	putative DNA repair helicase XPB	Archaea	Archaea
		NODE_5_length_56361_cov_7.14201_11	K03412	two-component system, chemotaxis family, protein-glutamate methylesterase/glutaminase [EC 3.1.1.61 3.5.1.44]	cellular organisms	cellular organisms
		NODE_5_length_56361_cov_7.14201_18	K03411	chemotaxis protein CheD [EC 3.5.1.44]	Firmicutes	Firmicutes (Terrabacteria group)
		NODE_5_length_56361_cov_7.14201_19	K00575	chemotaxis protein methyltransferase CheR [EC 2.1.1.80]	cellular organisms	cellular organisms
		NODE_5_length_56361_cov_7.14201_30	K01895	acetyl-CoA synthetase [EC 6.2.1.1]	Thermoprotei	Crenarchaeota (TACK group)
		NODE_54_length_4782_cov_5.86552_2	K13953	alcohol dehydrogenase, propanol-preferring [EC 1.1.1.1]	Thermoproteaceae	Crenarchaeota (TACK group)
		NODE_58_length_3695_cov_6.61939_3	K03168	DNA topoisomerase I [EC 5.6.2.1]	cellular organisms	cellular organisms
		NODE_6_length_55369_cov_6.80373_7	K05794	tellurite resistance protein TerC	cellular organisms	cellular organisms
		NODE_7_length_53984_cov_6.83363_19	no KO assigned	Ribonuclease H	Desulfitibacter alkalitolerans DSM 16504	Firmicutes (Terrabacteria group)
		NODE_7_length_53984_cov_6.83363_21	K07722	CopG family transcriptional regulator, nickel-responsive regulator	Archaea	Archaea
		NODE_7_length_53984_cov_6.83363_22	K19976	manganese transport system permease protein	Bacteria	Bacteria
		NODE_7_length_53984_cov_6.83363_23	K09817	zinc transport system ATP-binding protein [EC 7.2.2.-]	Bacteria	Bacteria
		NODE_7_length_53984_cov_6.83363_24	no KO assigned	mntA; ABC uptake transporter, substrate-binding protein	Bacteria	Bacteria
		NODE_7_length_53984_cov_6.83363_28	K04768	acetoin utilization protein AcuC	cellular organisms	cellular organisms
		NODE_7_length_53984_cov_6.83363_44	K03322	manganese transport protein	Desulfurococcaceae archaeon AG1	Crenarchaeota (TACK group)
		NODE_8_length_45799_cov_6.9115_25	K00549	5-methyltetrahydropteroyltriglutamate--homocysteine methyltransferase [EC 2.1.1.14]	Candidatus Methanodesulfokores washburnensis	Candidatus Korarchaeum (TACK group)
		NODE_8_length_45799_cov_6.9115_58	no KO assigned	putative Metallo-beta-lactamase protein	cellular organisms	cellular organisms
		NODE_8_length_45799_cov_6.9115_62	K00763	nicotinate phosphoribosyltransferase [EC 6.3.4.21]	cellular organisms	cellular organisms
		NODE_9_length_38640_cov_8.75816_16	K03232	elongation factor 1-beta	Archaea	Archaea
		NODE_9_length_38640_cov_8.75816_25	K01151	deoxyribonuclease IV [EC 3.1.21.2]	Sulfolobaceae	Crenarchaeota (TACK group)
		NODE_9_length_38640_cov_8.75816_6	K09181	acetyltransferase	Archaea	Archaea
	QQ.bins.88	NODE_1_length_293597_cov_11.9167_105	K14465	succinate semialdehyde reductase (NADPH) [EC 1.1.1.-]	cellular organisms	cellular organisms
		NODE_1_length_293597_cov_11.9167_107	no KO assigned	peptidase M4 family protein	cellular organisms	cellular organisms
		NODE_1_length_293597_cov_11.9167_145	K09129	uncharacterized protein	cellular organisms	cellular organisms
		NODE_1_length_293597_cov_11.9167_158	K01256	aminopeptidase N [EC 3.4.11.2]	cellular organisms	cellular organisms
		NODE_1_length_293597_cov_11.9167_187	K09122	uncharacterized protein	cellular organisms	cellular organisms
		NODE_1_length_293597_cov_11.9167_202	K01784	UDP-glucose 4-epimerase [EC 5.1.3.2]	Archaea	Archaea
		NODE_1_length_293597_cov_11.9167_212	K02232	adenosylcobyric acid synthase [EC 6.3.5.10]	cellular organisms	cellular organisms
		NODE_1_length_293597_cov_11.9167_216	no KO assigned	acylphosphatase	Archaea	Archaea
		NODE_1_length_293597_cov_11.9167_232	K02038	phosphate transport system permease protein	Bacteria	Bacteria
		NODE_1_length_293597_cov_11.9167_233	K02037	phosphate transport system permease protein	cellular organisms	cellular organisms
		NODE_1_length_293597_cov_11.9167_234	K02040	phosphate transport system substrate-binding protein	Bacteria	Bacteria
		NODE_1_length_293597_cov_11.9167_235	K02036	phosphate transport system ATP-binding protein [EC 7.3.2.1]	cellular organisms	cellular organisms
		NODE_1_length_293597_cov_11.9167_254	no KO assigned	dolichol-phosphate mannosyltransferase	Candidatus Bathyarchaeota archaeon	Candidatus Bathyarchaeota (TACK group)
		NODE_1_length_293597_cov_11.9167_256	no KO assigned	Glycosyl transferase	Archaea	Archaea
		NODE_1_length_293597_cov_11.9167_261	K01791	UDP-N-acetylglucosamine 2-epimerase (non-hydrolysing) [EC 5.1.3.14]	Euryarchaeota	Euryarchaeota
		NODE_1_length_293597_cov_11.9167_271	K01439	succinyl-diaminopimelate desuccinylase [EC 3.5.1.18]	Halobacteria	Euryarchaeota
		NODE_1_length_293597_cov_11.9167_274	K00860	adenylylsulfate kinase [EC 2.7.1.25]	cellular organisms	cellular organisms
		NODE_1_length_293597_cov_11.9167_275	K00549	5-methyltetrahydropteroyltriglutamate--homocysteine methyltransferase [EC 2.1.1.14]	Candidatus Methanodesulfokores washburnensis	Candidatus Korarchaeum (TACK group)
		NODE_1_length_293597_cov_11.9167_282	K03168	DNA topoisomerase I [EC 5.6.2.1]	Euryarchaeota	Euryarchaeota
		NODE_1_length_293597_cov_11.9167_313	K04655	hydrogenase expression/formation protein HypE	Archaea	Archaea
		NODE_1_length_293597_cov_11.9167_321	no KO assigned	MFS transporter	cellular organisms	cellular organisms
		NODE_1_length_293597_cov_11.9167_331	no KO assigned	Arsenite permease	cellular organisms	cellular organisms
		NODE_1_length_293597_cov_11.9167_38	K04751	nitrogen regulatory protein P-II 1	Bacteria	Bacteria
		NODE_1_length_293597_cov_11.9167_48	no KO assigned	conserved protein of unknown function	cellular organisms	cellular organisms
		NODE_1_length_293597_cov_11.9167_53	K00059	3-oxoacyl-[acyl-carrier protein] reductase [EC 1.1.1.100]	Bacteria	Bacteria
		NODE_1_length_293597_cov_11.9167_64	no KO assigned	glycosyl transferase family 2	cellular organisms	cellular organisms
		NODE_1_length_293597_cov_11.9167_65	K00012	UDPglucose 6-dehydrogenase [EC 1.1.1.22]	Actinobacteria	Actinobacteria (Terrabacteria group)
		NODE_1_length_293597_cov_11.9167_68	no KO assigned	short-chain specific acyl-CoA dehydrogenase	Planctomycetes	Planctomycetes (PVC group)
		NODE_1_length_293597_cov_11.9167_69	K00823	4-aminobutyrate aminotransferase [EC 2.6.1.19]	Archaea	Archaea
		NODE_1_length_293597_cov_11.9167_74	K07096	uncharacterized protein	cellular organisms	cellular organisms
		NODE_10_length_27743_cov_9.19051_18	no KO assigned	hypothetical protein	Leptospira	Spirochaetes
		NODE_10_length_27743_cov_9.19051_3	K01611	S-adenosylmethionine decarboxylase [EC 4.1.1.50]	cellular organisms	cellular organisms
		NODE_10_length_27743_cov_9.19051_4	K00797	spermidine synthase [EC 2.5.1.16]	Thermoprotei	Crenarchaeota (TACK group)
		NODE_11_length_20163_cov_11.4852_4	no KO assigned	putative F420-dependent oxidoreductase	Terrabacteria group	Terrabacteria group
		NODE_12_length_18122_cov_12.7276_13	no KO assigned	Glutaredoxin	cellular organisms	cellular organisms
		NODE_12_length_18122_cov_12.7276_7	no KO assigned	protein of unknown function DUF123	cellular organisms	cellular organisms
		NODE_13_length_16839_cov_9.47487_4	no KO assigned	Cyclic 2,3-diphosphoglycerate synthetase	cellular organisms	cellular organisms
		NODE_15_length_12842_cov_12.3947_2	K01858	myo-inositol-1-phosphate synthase [EC 5.5.1.4]	Candidatus Korarchaeum cryptofilum OPF8	Candidatus Korarchaeum (TACK group)
		NODE_16_length_10495_cov_19.3086_3	K00852	ribokinase [EC 2.7.1.15]	Bacteria	Bacteria
		NODE_16_length_10495_cov_19.3086_8	K00860	adenylylsulfate kinase [EC 2.7.1.25]	cellular organisms	cellular organisms
		NODE_18_length_9743_cov_8.89115_3	no KO assigned	LPS biosynthesis rfbu related protein	Euryarchaeota	Euryarchaeota
		NODE_19_length_9252_cov_8.59452_10	K14445	solute carrier family 13 (sodium-dependent dicarboxylate transporter), member 2/3/5	cellular organisms	cellular organisms
		NODE_2_length_279063_cov_12.9268_130	no KO assigned	hypothetical protein	Thermoprotei	Crenarchaeota (TACK group)
		NODE_2_length_279063_cov_12.9268_140	K06920	7-cyano-7-deazaguanine synthase [EC 6.3.4.20]	Vulcanisaeta	Crenarchaeota (TACK group)
		NODE_2_length_279063_cov_12.9268_150	K05794	tellurite resistance protein TerC	cellular organisms	cellular organisms
		NODE_2_length_279063_cov_12.9268_154	no KO assigned	conserved protein of unknown function	Terrabacteria group	Terrabacteria group
		NODE_2_length_279063_cov_12.9268_187	no KO assigned	Zn-dependent hydrolase	cellular organisms	cellular organisms
		NODE_2_length_279063_cov_12.9268_195	K02003	putative ABC transport system ATP-binding protein	cellular organisms	cellular organisms
		NODE_2_length_279063_cov_12.9268_211	no KO assigned	resA; NHL repeat-containing protein	Bacteria	Bacteria
		NODE_2_length_279063_cov_12.9268_254	K01915	glutamine synthetase [EC 6.3.1.2]	cellular organisms	cellular organisms
		NODE_2_length_279063_cov_12.9268_273	K04768	acetoin utilization protein AcuC	cellular organisms	cellular organisms
		NODE_2_length_279063_cov_12.9268_287	K04751	nitrogen regulatory protein P-II 1	Archaea	Archaea
		NODE_2_length_279063_cov_12.9268_294	K09003	uncharacterized protein	Archaea	Archaea
		NODE_2_length_279063_cov_12.9268_295	K09137	uncharacterized protein	Methanococcales	Euryarchaeota
		NODE_2_length_279063_cov_12.9268_309	K01586	diaminopimelate decarboxylase [EC 4.1.1.20]	cellular organisms	cellular organisms
		NODE_2_length_279063_cov_12.9268_314	K00172	pyruvate ferredoxin oxidoreductase gamma subunit [EC 1.2.7.1]	cellular organisms	cellular organisms
		NODE_2_length_279063_cov_12.9268_315	K00169	pyruvate ferredoxin oxidoreductase alpha subunit [EC 1.2.7.1]	cellular organisms	cellular organisms
		NODE_2_length_279063_cov_12.9268_316	K00170	pyruvate ferredoxin oxidoreductase beta subunit [EC 1.2.7.1]	cellular organisms	cellular organisms
		NODE_2_length_279063_cov_12.9268_45	K04653	hydrogenase expression/formation protein HypC	Sulfolobaceae	Crenarchaeota (TACK group)
		NODE_2_length_279063_cov_12.9268_46	K04654	hydrogenase expression/formation protein HypD	Sulfolobaceae	Crenarchaeota (TACK group)
		NODE_2_length_279063_cov_12.9268_48	no KO assigned	Aldolase	Sulfolobaceae	Crenarchaeota (TACK group)
		NODE_2_length_279063_cov_12.9268_71	K05982	deoxyribonuclease V [EC 3.1.21.7]	cellular organisms	cellular organisms
		NODE_2_length_279063_cov_12.9268_87	K07722	CopG family transcriptional regulator, nickel-responsive regulator	cellular organisms	cellular organisms
		NODE_2_length_279063_cov_12.9268_88	K19976	manganese transport system permease protein	Bacteria	Bacteria
		NODE_2_length_279063_cov_12.9268_89	K09817	zinc transport system ATP-binding protein [EC 7.2.2.-]	Bacteria	Bacteria
		NODE_2_length_279063_cov_12.9268_90	no KO assigned	mntA; ABC uptake transporter, substrate-binding protein	Bacteria	Bacteria
		NODE_2_length_279063_cov_12.9268_95	no KO assigned	conserved membrane protein of unknown function	Firmicutes	Firmicutes (Terrabacteria group)
		NODE_23_length_8182_cov_6.97604_1	K15342	CRISP-associated protein Cas1	Bacteria	Bacteria
		NODE_23_length_8182_cov_6.97604_2	K07464	CRISPR-associated exonuclease Cas4 [EC 3.1.12.1]	cellular organisms	cellular organisms
		NODE_23_length_8182_cov_6.97604_5	K19075	CRISPR-associated protein Cst2	Mesotoga sp. H07pep.5.4	Thermotogae
		NODE_23_length_8182_cov_6.97604_7	K07012	CRISPR-associated endonuclease/helicase Cas3 [EC 3.1.-.- 3.6.4.-]	Bacteria	Bacteria
		NODE_24_length_7985_cov_11.1696_2	K00860	adenylylsulfate kinase [EC 2.7.1.25]	cellular organisms	cellular organisms
		NODE_24_length_7985_cov_11.1696_6	K00852	ribokinase [EC 2.7.1.15]	Bacteria	Bacteria
		NODE_25_length_7810_cov_24.4208_5	K00860	adenylylsulfate kinase [EC 2.7.1.25]	cellular organisms	cellular organisms
		NODE_26_length_7075_cov_9.66451_3	K08281	nicotinamidase/pyrazinamidase [EC 3.5.1.19 3.5.1.-]	Thermococcaceae	Euryarchaeota
		NODE_3_length_185164_cov_12.5162_101	K00926	carbamate kinase [EC 2.7.2.2]	cellular organisms	cellular organisms
		NODE_3_length_185164_cov_12.5162_142	K03521	electron transfer flavoprotein beta subunit	Halobacteria	Euryarchaeota
		NODE_3_length_185164_cov_12.5162_143	K03522	electron transfer flavoprotein alpha subunit	Halobacteria	Euryarchaeota
		NODE_3_length_185164_cov_12.5162_144	K00313	electron transfer flavoprotein-quinone oxidoreductase [EC 1.5.5.-]	Halobacteria	Euryarchaeota
		NODE_3_length_185164_cov_12.5162_151	no KO assigned	UDP-glucose/GDP-mannose family dehydrogenase	TACK group	TACK group
		NODE_3_length_185164_cov_12.5162_158	no KO assigned	putative RNA methyltransferase	Archaea	Archaea
		NODE_3_length_185164_cov_12.5162_183	no KO assigned	Nucleoside-diphosphate-sugar epimerase	Bacteria	Bacteria
		NODE_3_length_185164_cov_12.5162_190	K01151	deoxyribonuclease IV [EC 3.1.21.2]	Thermoprotei	Crenarchaeota (TACK group)
		NODE_3_length_185164_cov_12.5162_26	K00575	chemotaxis protein methyltransferase CheR [EC 2.1.1.80]	Euryarchaeota	Euryarchaeota
		NODE_3_length_185164_cov_12.5162_27	K03411	chemotaxis protein CheD [EC 3.5.1.44]	cellular organisms	cellular organisms
		NODE_3_length_185164_cov_12.5162_45	K01883	cysteinyl-tRNA synthetase [EC 6.1.1.16]	cellular organisms	cellular organisms
		NODE_3_length_185164_cov_12.5162_58	K01551	arsenite/tail-anchored protein-transporting ATPase [EC 3.6.3.16 3.6.3.-]	cellular organisms	cellular organisms
		NODE_3_length_185164_cov_12.5162_75	K04564	superoxide dismutase, Fe-Mn family [EC 1.15.1.1]	Thermoprotei	Crenarchaeota (TACK group)
		NODE_3_length_185164_cov_12.5162_87	no KO assigned	putative DNA methylase	cellular organisms	cellular organisms
		NODE_34_length_5073_cov_11.0202_2	K00860	adenylylsulfate kinase [EC 2.7.1.25]	cellular organisms	cellular organisms
		NODE_36_length_4794_cov_7.60017_2	K00860	adenylylsulfate kinase [EC 2.7.1.25]	cellular organisms	cellular organisms
		NODE_4_length_134990_cov_11.5272_114	no KO assigned	Dienelactone hydrolase	cellular organisms	cellular organisms
		NODE_4_length_134990_cov_11.5272_126	K22901	tRNA (cytosine40_48-C5)-methyltransferase [EC 2.1.1.-]	Methanocella	Euryarchaeota
		NODE_4_length_134990_cov_11.5272_144	K00793	riboflavin synthase [EC 2.5.1.9]	cellular organisms	cellular organisms
		NODE_4_length_134990_cov_11.5272_33	K01588	5-(carboxyamino)imidazole ribonucleotide mutase [EC 5.4.99.18]	cellular organisms	cellular organisms
		NODE_4_length_134990_cov_11.5272_66	no KO assigned	Nucleotide pyrophosphatase	cellular organisms	cellular organisms
		NODE_45_length_2723_cov_11.7993_3	no KO assigned	TIGR00266 family protein	Archaea	Archaea
		NODE_48_length_2478_cov_13.3475_2	no KO assigned	hypothetical protein	Leptospira	Spirochaetes
		NODE_5_length_116578_cov_9.65737_104	no KO assigned	ipdC; Indole-3-pyruvate decarboxylase	Bacteria	Bacteria
		NODE_5_length_116578_cov_9.65737_105	K01893	asparaginyl-tRNA synthetase [EC 6.1.1.22]	cellular organisms	cellular organisms
		NODE_5_length_116578_cov_9.65737_112	K11529	glycerate 2-kinase [EC 2.7.1.165]	TACK group	TACK group
		NODE_5_length_116578_cov_9.65737_116	K00721	dolichol-phosphate mannosyltransferase [EC 2.4.1.83]	Candidatus Bathyarchaeota archaeon	Candidatus Bathyarchaeota (TACK group)
		NODE_5_length_116578_cov_9.65737_117	K03406	methyl-accepting chemotaxis protein	Bacteria	Bacteria
		NODE_5_length_116578_cov_9.65737_118	no KO assigned	conserved protein of unknown function	Micrococcales	Actinobacteria (Terrabacteria group)
		NODE_5_length_116578_cov_9.65737_45	no KO assigned	conserved protein of unknown function	cellular organisms	cellular organisms
		NODE_5_length_116578_cov_9.65737_48	no KO assigned	putative Nickel-dependent hydrogenase alpha subunit	Bacteria	Bacteria
		NODE_5_length_116578_cov_9.65737_49	no KO assigned	putative Nickel-dependent hydrogenase delta subunit	Bacteria	Bacteria
		NODE_5_length_116578_cov_9.65737_50	no KO assigned	putative Nickel-dependent hydrogenase gamma subunit	Bacteria	Bacteria
		NODE_5_length_116578_cov_9.65737_51	no KO assigned	Crp/Fnr family transcriptional regulator	Bacteria	Bacteria
		NODE_5_length_116578_cov_9.65737_52	no KO assigned	4Fe-4S ferredoxin / putative Nickel-dependent hydrogenase, beta subunit	Bacteria	Bacteria
		NODE_5_length_116578_cov_9.65737_54	K04656	hydrogenase maturation protein HypF	Archaea	Archaea
		NODE_5_length_116578_cov_9.65737_86	K07101	uncharacterized protein	Thermoprotei	Crenarchaeota (TACK group)
		NODE_5_length_116578_cov_9.65737_90	K01934	5-formyltetrahydrofolate cyclo-ligase [EC 6.3.3.2]	Thermoprotei	Crenarchaeota (TACK group)
		NODE_5_length_116578_cov_9.65737_98	no KO assigned	pyruvate carboxyltransferase	Ignicoccus	Crenarchaeota (TACK group)
		NODE_6_length_105413_cov_12.9426_15	K01619	deoxyribose-phosphate aldolase [EC 4.1.2.4]	cellular organisms	cellular organisms
		NODE_6_length_105413_cov_12.9426_22	K03724	ATP-dependent helicase Lhr and Lhr-like helicase [EC 3.6.4.-]	Archaea	Archaea
		NODE_6_length_105413_cov_12.9426_34	K16264	cobalt-zinc-cadmium efflux system protein	Bacteria	Bacteria
		NODE_6_length_105413_cov_12.9426_71	K02883	large subunit ribosomal protein L18e	Archaea	Archaea
		NODE_6_length_105413_cov_12.9426_77	no KO assigned	conserved protein of unknown function	cellular organisms	cellular organisms
		NODE_6_length_105413_cov_12.9426_78	K01515	ADP-ribose pyrophosphatase [EC 3.6.1.13]	Bacteria	Bacteria
		NODE_6_length_105413_cov_12.9426_83	K13953	alcohol dehydrogenase, propanol-preferring [EC 1.1.1.1]	cellular organisms	cellular organisms
		NODE_6_length_105413_cov_12.9426_88	no KO assigned	putative Glycerol-3-phosphate dehydrogenase, anaerobic, C subunit	Halobacteroidaceae	Firmicutes (Terrabacteria group)
		NODE_6_length_105413_cov_12.9426_99	K03408	purine-binding chemotaxis protein CheW	Firmicutes	Firmicutes (Terrabacteria group)
		NODE_7_length_60748_cov_10.4915_18	no KO assigned	conserved protein of unknown function	cellular organisms	cellular organisms
		NODE_7_length_60748_cov_10.4915_41	K03564	peroxiredoxin Q/BCP [EC 1.11.1.15]	Bacteria	Bacteria
		NODE_7_length_60748_cov_10.4915_48	K04751	nitrogen regulatory protein P-II 1	cellular organisms	cellular organisms
		NODE_7_length_60748_cov_10.4915_52	K01681	aconitate hydratase [EC 4.2.1.3]	Thermoprotei	Crenarchaeota (TACK group)
		NODE_7_length_60748_cov_10.4915_66	no KO assigned	putative transcriptional regulator, HxlR family	Archaea	Archaea
		NODE_7_length_60748_cov_10.4915_68	K00520	mercuric reductase [EC 1.16.1.1]	Metallosphaera yellowstonensis MK1	Crenarchaeota (TACK group)
		NODE_8_length_31564_cov_11.0582_16	K07179	RIO kinase 2 [EC 2.7.11.1]	Archaea	Archaea
		NODE_9_length_27772_cov_12.2343_12	K01338	ATP-dependent Lon protease [EC 3.4.21.53]	TACK group	TACK group
		NODE_9_length_27772_cov_12.2343_16	no KO assigned	MBL fold metallo-hydrolase	cellular organisms	cellular organisms
		NODE_9_length_27772_cov_12.2343_30	K01250	pyrimidine-specific ribonucleoside hydrolase [EC 3.2.-.-]	Desulfurococcaceae archaeon AG1	Crenarchaeota (TACK group)
		NODE_9_length_27772_cov_12.2343_31	K00852	ribokinase [EC 2.7.1.15]	Bacteria	Bacteria
		NODE_9_length_27772_cov_12.2343_5	K01823	isopentenyl-diphosphate Delta-isomerase [EC 5.3.3.2]	Archaea	Archaea
	QQ.bins.97	NODE_1_length_318129_cov_165.377_113	K04070	putative pyruvate formate lyase activating enzyme [EC 1.97.1.4]	Thermoprotei	Crenarchaeota (TACK group)
		NODE_1_length_318129_cov_165.377_120	no KO assigned	conserved protein of unknown function	cellular organisms	cellular organisms
		NODE_1_length_318129_cov_165.377_125	K08281	nicotinamidase/pyrazinamidase [EC 3.5.1.19 3.5.1.-]	cellular organisms	cellular organisms
		NODE_1_length_318129_cov_165.377_134	K16264	cobalt-zinc-cadmium efflux system protein	Bacteria	Bacteria
		NODE_1_length_318129_cov_165.377_152	no KO assigned	conserved protein of unknown function	Bacteria	Bacteria
		NODE_1_length_318129_cov_165.377_208	K03322	manganese transport protein	Desulfurococcaceae archaeon AG1	Crenarchaeota (TACK group)
		NODE_1_length_318129_cov_165.377_216	no KO assigned	conserved protein of unknown function	Archaea	Archaea
		NODE_1_length_318129_cov_165.377_217	K04768	acetoin utilization protein AcuC	cellular organisms	cellular organisms
		NODE_1_length_318129_cov_165.377_233	K05982	deoxyribonuclease V [EC 3.1.21.7]	Archaea	Archaea
		NODE_1_length_318129_cov_165.377_247	no KO assigned	conserved protein of unknown function	cellular organisms	cellular organisms
		NODE_1_length_318129_cov_165.377_261	no KO assigned	Ribonuclease H	Desulfitibacter alkalitolerans DSM 16504	Firmicutes (Terrabacteria group)
		NODE_1_length_318129_cov_165.377_262	K07722	CopG family transcriptional regulator, nickel-responsive regulator	Archaea	Archaea
		NODE_1_length_318129_cov_165.377_263	K19976	manganese transport system permease protein	Bacteria	Bacteria
		NODE_1_length_318129_cov_165.377_264	K09817	zinc transport system ATP-binding protein [EC 7.2.2.-]	Bacteria	Bacteria
		NODE_1_length_318129_cov_165.377_265	no KO assigned	mntA; ABC uptake transporter, substrate-binding protein	Bacteria	Bacteria
		NODE_1_length_318129_cov_165.377_285	K00721	dolichol-phosphate mannosyltransferase [EC 2.4.1.83]	TACK group	TACK group
		NODE_1_length_318129_cov_165.377_290	K13831	3-hexulose-6-phosphate synthase / 6-phospho-3-hexuloisomerase [EC 4.1.2.43 5.3.1.27]	Euryarchaeota	Euryarchaeota
		NODE_1_length_318129_cov_165.377_313	K07159	uncharacterized protein	Euryarchaeota	Euryarchaeota
		NODE_1_length_318129_cov_165.377_334	no KO assigned	conserved protein of unknown function	Terrabacteria group	Terrabacteria group
		NODE_1_length_318129_cov_165.377_349	no KO assigned	conserved membrane protein of unknown function	Terrabacteria group	Terrabacteria group
		NODE_1_length_318129_cov_165.377_351	K03568	TldD protein	Bacteria	Bacteria
		NODE_1_length_318129_cov_165.377_352	K03592	PmbA protein	Bacteria	Bacteria
		NODE_1_length_318129_cov_165.377_40	no KO assigned	Arsenical pump membrane protein, ArsB	cellular organisms	cellular organisms
		NODE_1_length_318129_cov_165.377_47	K09181	acetyltransferase	Archaea	Archaea
		NODE_1_length_318129_cov_165.377_57	K03232	elongation factor 1-beta	Archaea	Archaea
		NODE_1_length_318129_cov_165.377_66	K01151	deoxyribonuclease IV [EC 3.1.21.2]	Sulfolobaceae	Crenarchaeota (TACK group)
		NODE_1_length_318129_cov_165.377_86	K03168	DNA topoisomerase I [EC 5.6.2.1]	cellular organisms	cellular organisms
		NODE_1_length_318129_cov_165.377_92	no KO assigned	putative thioesterase superfamily protein	cellular organisms	cellular organisms
		NODE_10_length_56380_cov_168.928_31	no KO assigned	conserved protein of unknown function	Candidatus Methanollivieraceae	Euryarchaeota
		NODE_10_length_56380_cov_168.928_32	K01515	ADP-ribose pyrophosphatase [EC 3.6.1.13]	Bacteria	Bacteria
		NODE_10_length_56380_cov_168.928_35	K02041	phosphonate transport system ATP-binding protein [EC 7.3.2.2]	Desulfurococcaceae archaeon AG1	Crenarchaeota (TACK group)
		NODE_10_length_56380_cov_168.928_37	K01256	aminopeptidase N [EC 3.4.11.2]	cellular organisms	cellular organisms
		NODE_11_length_53473_cov_165.851_20	no KO assigned	putative F420-dependent oxidoreductase	Terrabacteria group	Terrabacteria group
		NODE_11_length_53473_cov_165.851_29	no KO assigned	B3/4 domain protein	TACK group	TACK group
		NODE_11_length_53473_cov_165.851_35	K02036	phosphate transport system ATP-binding protein [EC 7.3.2.1]	cellular organisms	cellular organisms
		NODE_11_length_53473_cov_165.851_36	K02040	phosphate transport system substrate-binding protein	Bacteria	Bacteria
		NODE_11_length_53473_cov_165.851_37	K02037	phosphate transport system permease protein	cellular organisms	cellular organisms
		NODE_11_length_53473_cov_165.851_38	K02038	phosphate transport system permease protein	Bacteria	Bacteria
		NODE_11_length_53473_cov_165.851_61	no KO assigned	putative RNA methyltransferase	Euryarchaeota	Euryarchaeota
		NODE_12_length_49940_cov_158.229_12	K00549	5-methyltetrahydropteroyltriglutamate--homocysteine methyltransferase [EC 2.1.1.14]	Candidatus Methanodesulfokores washburnensis	Candidatus Korarchaeum (TACK group)
		NODE_12_length_49940_cov_158.229_30	no KO assigned	putative Metallo-beta-lactamase protein	cellular organisms	cellular organisms
		NODE_12_length_49940_cov_158.229_36	K00763	nicotinate phosphoribosyltransferase [EC 6.3.4.21]	cellular organisms	cellular organisms
		NODE_12_length_49940_cov_158.229_46	K07068	uncharacterized protein	cellular organisms	cellular organisms
		NODE_12_length_49940_cov_158.229_47	K00626	acetyl-CoA C-acetyltransferase [EC 2.3.1.9]	cellular organisms	cellular organisms
		NODE_12_length_49940_cov_158.229_48	K00626	acetyl-CoA C-acetyltransferase [EC 2.3.1.9]	cellular organisms	cellular organisms
		NODE_12_length_49940_cov_158.229_50	K00179	indolepyruvate ferredoxin oxidoreductase, alpha subunit [EC 1.2.7.8]	Bacteria	Bacteria
		NODE_12_length_49940_cov_158.229_51	no KO assigned	acdA; short-chain specific acyl-CoA dehydrogenase	cellular organisms	cellular organisms
		NODE_12_length_49940_cov_158.229_53	no KO assigned	short-chain specific acyl-CoA dehydrogenase	Planctomycetes	Planctomycetes (PVC group)
		NODE_12_length_49940_cov_158.229_55	no KO assigned	DNA modification methylase	cellular organisms	cellular organisms
		NODE_12_length_49940_cov_158.229_57	K09003	uncharacterized protein	Archaea	Archaea
		NODE_13_length_29501_cov_167.807_10	K01858	myo-inositol-1-phosphate synthase [EC 5.5.1.4]	Candidatus Korarchaeum cryptofilum OPF8	Candidatus Korarchaeum (TACK group)
		NODE_13_length_29501_cov_167.807_11	no KO assigned	resA; NHL repeat-containing protein	Bacteria	Bacteria
		NODE_15_length_17874_cov_151.829_13	no KO assigned	conserved protein of unknown function	cellular organisms	cellular organisms
		NODE_15_length_17874_cov_151.829_9	no KO assigned	conserved protein of unknown function	Archaea	Archaea
		NODE_16_length_16415_cov_141.274_10	K00111	glycerol-3-phosphate dehydrogenase [EC 1.1.5.3]	cellular organisms	cellular organisms
		NODE_16_length_16415_cov_141.274_2	K01338	ATP-dependent Lon protease [EC 3.4.21.53]	Pyrobaculum	Crenarchaeota (TACK group)
		NODE_17_length_16367_cov_160.96_10	K01551	arsenite/tail-anchored protein-transporting ATPase [EC 3.6.3.16 3.6.3.-]	cellular organisms	cellular organisms
		NODE_18_length_12355_cov_137.987_4	K00285	D-amino-acid dehydrogenase [EC 1.4.5.1]	Bacteria	Bacteria
		NODE_19_length_11623_cov_143.168_11	K01079	phosphoserine phosphatase [EC 3.1.3.3]	Bacteroidetes	Bacteroidetes (FCB group)
		NODE_19_length_11623_cov_143.168_12	K00789	S-adenosylmethionine synthetase [EC 2.5.1.6]	cellular organisms	cellular organisms
		NODE_19_length_11623_cov_143.168_8	no KO assigned	putative DNA repair helicase XPB	Archaea	Archaea
		NODE_2_length_234463_cov_165.909_118	K00059	3-oxoacyl-[acyl-carrier protein] reductase [EC 1.1.1.100]	cellular organisms	cellular organisms
		NODE_2_length_234463_cov_165.909_125	K06920	7-cyano-7-deazaguanine synthase [EC 6.3.4.20]	Vulcanisaeta	Crenarchaeota (TACK group)
		NODE_2_length_234463_cov_165.909_127	no KO assigned	adh; putative alcohol dehydrogenase protein	cellular organisms	cellular organisms
		NODE_2_length_234463_cov_165.909_138	K03412	two-component system, chemotaxis family, protein-glutamate methylesterase/glutaminase [EC 3.1.1.61 3.5.1.44]	cellular organisms	cellular organisms
		NODE_2_length_234463_cov_165.909_145	K03411	chemotaxis protein CheD [EC 3.5.1.44]	Firmicutes	Firmicutes (Terrabacteria group)
		NODE_2_length_234463_cov_165.909_146	K00575	chemotaxis protein methyltransferase CheR [EC 2.1.1.80]	cellular organisms	cellular organisms
		NODE_2_length_234463_cov_165.909_157	K01895	acetyl-CoA synthetase [EC 6.2.1.1]	Thermoprotei	Crenarchaeota (TACK group)
		NODE_2_length_234463_cov_165.909_204	K14445	solute carrier family 13 (sodium-dependent dicarboxylate transporter), member 2/3/5	cellular organisms	cellular organisms
		NODE_2_length_234463_cov_165.909_233	K07448	restriction system protein	Ruminococcus albus 7 = DSM 20455	Firmicutes (Terrabacteria group)
		NODE_2_length_234463_cov_165.909_57	no KO assigned	putative rieske (2Fe-2S) domain protein	cellular organisms	cellular organisms
		NODE_2_length_234463_cov_165.909_61	K01823	isopentenyl-diphosphate Delta-isomerase [EC 5.3.3.2]	Archaea	Archaea
		NODE_2_length_234463_cov_165.909_68	K00823	4-aminobutyrate aminotransferase [EC 2.6.1.19]	Archaea	Archaea
		NODE_2_length_234463_cov_165.909_71	K01681	aconitate hydratase [EC 4.2.1.3]	Thermoprotei	Crenarchaeota (TACK group)
		NODE_2_length_234463_cov_165.909_74	no KO assigned	Dienelactone hydrolase	cellular organisms	cellular organisms
		NODE_2_length_234463_cov_165.909_98	K03564	peroxiredoxin Q/BCP [EC 1.11.1.15]	cellular organisms	cellular organisms
		NODE_21_length_9152_cov_150.963_7	no KO assigned	putative NADH dehydrogenase/NAD(P)H nitroreductase AF_0226	cellular organisms	cellular organisms
		NODE_25_length_3761_cov_170.672_3	no KO assigned	Cyclic 2,3-diphosphoglycerate synthetase	cellular organisms	cellular organisms
		NODE_26_length_3659_cov_141.078_6	K11529	glycerate 2-kinase [EC 2.7.1.165]	cellular organisms	cellular organisms
		NODE_3_length_105979_cov_161.173_23	no KO assigned	Flavin nucleotide binding protein	Bacteria	Bacteria
		NODE_3_length_105979_cov_161.173_29	K01588	5-(carboxyamino)imidazole ribonucleotide mutase [EC 5.4.99.18]	cellular organisms	cellular organisms
		NODE_3_length_105979_cov_161.173_34	K03885	NADH dehydrogenase [EC 1.6.99.3]	Bacteria	Bacteria
		NODE_3_length_105979_cov_161.173_65	K19710	ATP adenylyltransferase [EC 2.7.7.53]	cellular organisms	cellular organisms
		NODE_3_length_105979_cov_161.173_66	K01439	succinyl-diaminopimelate desuccinylase [EC 3.5.1.18]	Halobacteria	Euryarchaeota
		NODE_4_length_102733_cov_167.279_25	no KO assigned	putative 4-hydroxybutyryl-CoA dehydratase	cellular organisms	cellular organisms
		NODE_4_length_102733_cov_167.279_45	no KO assigned	putative signal-transduction protein	Archaea	Archaea
		NODE_4_length_102733_cov_167.279_46	K09122	uncharacterized protein	cellular organisms	cellular organisms
		NODE_4_length_102733_cov_167.279_50	K01893	asparaginyl-tRNA synthetase [EC 6.1.1.22]	cellular organisms	cellular organisms
		NODE_4_length_102733_cov_167.279_59	K17686	P-type Cu+ transporter [EC 7.2.2.8]	cellular organisms	cellular organisms
		NODE_4_length_102733_cov_167.279_68	K00384	thioredoxin reductase (NADPH) [EC 1.8.1.9]	Archaea	Archaea
		NODE_5_length_97531_cov_163.197_104	K05595	multiple antibiotic resistance protein	Candidatus Bathyarchaeota archaeon	Candidatus Bathyarchaeota (TACK group)
		NODE_5_length_97531_cov_163.197_107	no KO assigned	acylphosphatase	Archaea	Archaea
		NODE_5_length_97531_cov_163.197_13	K01990	ABC-2 type transport system ATP-binding protein	Euryarchaeota	Euryarchaeota
		NODE_5_length_97531_cov_163.197_27	K16318	tRNA (guanine6-N2)-methyltransferase [EC 2.1.1.256]	cellular organisms	cellular organisms
		NODE_5_length_97531_cov_163.197_46	no KO assigned	conserved protein of unknown function	Bacteria	Bacteria
		NODE_5_length_97531_cov_163.197_49	K01250	pyrimidine-specific ribonucleoside hydrolase [EC 3.2.-.-]	cellular organisms	cellular organisms
		NODE_5_length_97531_cov_163.197_50	K00852	ribokinase [EC 2.7.1.15]	cellular organisms	cellular organisms
		NODE_5_length_97531_cov_163.197_61	K09129	uncharacterized protein	cellular organisms	cellular organisms
		NODE_5_length_97531_cov_163.197_83	no KO assigned	GTP-binding protein	Desulfurococcales	Crenarchaeota (TACK group)
		NODE_5_length_97531_cov_163.197_91	K03308	neurotransmitter:Na+ symporter, NSS family	Euryarchaeota	Euryarchaeota
		NODE_6_length_77959_cov_163.733_25	no KO assigned	protein of unknown function	Terrabacteria group	Terrabacteria group
		NODE_6_length_77959_cov_163.733_51	no KO assigned	Aldolase	Sulfolobaceae	Crenarchaeota (TACK group)
		NODE_6_length_77959_cov_163.733_53	K04654	hydrogenase expression/formation protein HypD	Sulfolobaceae	Crenarchaeota (TACK group)
		NODE_6_length_77959_cov_163.733_57	K04655	hydrogenase expression/formation protein HypE	Archaea	Archaea
		NODE_6_length_77959_cov_163.733_62	no KO assigned	nickel-dependent hydrogenase large subunit	Bacteria	Bacteria
		NODE_6_length_77959_cov_163.733_63	no KO assigned	putative Nickel-dependent hydrogenase delta subunit	Bacteria	Bacteria
		NODE_6_length_77959_cov_163.733_64	no KO assigned	putative Nickel-dependent hydrogenase gamma subunit	Bacteria	Bacteria
		NODE_6_length_77959_cov_163.733_65	no KO assigned	Crp/Fnr family transcriptional regulator	Bacteria	Bacteria
		NODE_6_length_77959_cov_163.733_66	no KO assigned	4Fe-4S ferredoxin / putative Nickel-dependent hydrogenase, beta subunit	Bacteria	Bacteria
		NODE_6_length_77959_cov_163.733_68	K04656	hydrogenase maturation protein HypF	Candidatus Bathyarchaeota archaeon	Candidatus Bathyarchaeota (TACK group)
		NODE_6_length_77959_cov_163.733_84	K14445	solute carrier family 13 (sodium-dependent dicarboxylate transporter), member 2/3/5	cellular organisms	cellular organisms
		NODE_7_length_65909_cov_164.927_13	no KO assigned	conserved membrane protein of unknown function	cellular organisms	cellular organisms
		NODE_7_length_65909_cov_164.927_28	K01990	ABC-2 type transport system ATP-binding protein	Bacteria	Bacteria
		NODE_7_length_65909_cov_164.927_41	K01934	5-formyltetrahydrofolate cyclo-ligase [EC 6.3.3.2]	Thermoprotei	Crenarchaeota (TACK group)
		NODE_7_length_65909_cov_164.927_48	K03799	heat shock protein HtpX [EC 3.4.24.-]	cellular organisms	cellular organisms
		NODE_7_length_65909_cov_164.927_51	K03969	phage shock protein A	Methanosarcinales	Euryarchaeota
		NODE_8_length_65184_cov_159.242_21	K03521	electron transfer flavoprotein beta subunit	Halobacteria	Euryarchaeota
		NODE_8_length_65184_cov_159.242_22	K03522	electron transfer flavoprotein alpha subunit	Halobacteria	Euryarchaeota
		NODE_8_length_65184_cov_159.242_33	no KO assigned	conserved membrane protein of unknown function	Bacteria	Bacteria
		NODE_8_length_65184_cov_159.242_39	no KO assigned	Zn-dependent hydrolase	Bacteria	Bacteria
		NODE_8_length_65184_cov_159.242_48	K07179	RIO kinase 2 [EC 2.7.11.1]	Archaea	Archaea
		NODE_8_length_65184_cov_159.242_61	no KO assigned	putative cation transporter, DASS family	Thermoprotei	Crenarchaeota (TACK group)
		NODE_8_length_65184_cov_159.242_8	K01091	phosphoglycolate phosphatase [EC 3.1.3.18]	Cyanobacteria	Cyanobacteria (Terrabacteria group)
		NODE_9_length_58259_cov_162.678_22	K07101	uncharacterized protein	cellular organisms	cellular organisms
		NODE_9_length_58259_cov_162.678_46	no KO assigned	MFS transporter	cellular organisms	cellular organisms
		NODE_9_length_58259_cov_162.678_49	no KO assigned	conserved protein of unknown function	Bacteria	Bacteria
		NODE_9_length_58259_cov_162.678_53	K01611	S-adenosylmethionine decarboxylase [EC 4.1.1.50]	cellular organisms	cellular organisms
		NODE_9_length_58259_cov_162.678_54	K00797	spermidine synthase [EC 2.5.1.16]	cellular organisms	cellular organisms
		NODE_9_length_58259_cov_162.678_57	K14465	succinate semialdehyde reductase (NADPH) [EC 1.1.1.-]	cellular organisms	cellular organisms
		NODE_9_length_58259_cov_162.678_60	K03724	ATP-dependent helicase Lhr and Lhr-like helicase [EC 3.6.4.-]	Archaea	Archaea
	SRBZ.bins.174	NODE_10008_length_14729_cov_0.797008_14	K07001	NTE family protein	Proteobacteria	Proteobacteria
		NODE_10008_length_14729_cov_0.797008_16	K14445	solute carrier family 13 (sodium-dependent dicarboxylate transporter), member 2/3/5	cellular organisms	cellular organisms
		NODE_10113_length_15533_cov_4.03544_12	K03564	peroxiredoxin Q/BCP [EC 1.11.1.15]	cellular organisms	cellular organisms
		NODE_11125_length_13586_cov_0.781559_20	K07448	restriction system protein	Ruminococcus albus 7 = DSM 20455	Firmicutes (Terrabacteria group)
		NODE_11299_length_13444_cov_0.842935_3	no KO assigned	putative RNA methyltransferase	Euryarchaeota	Euryarchaeota
		NODE_12958_length_12169_cov_0.854675_3	K13831	3-hexulose-6-phosphate synthase / 6-phospho-3-hexuloisomerase [EC 4.1.2.43 5.3.1.27]	Euryarchaeota	Euryarchaeota
		NODE_12958_length_12169_cov_0.854675_9	K00721	dolichol-phosphate mannosyltransferase [EC 2.4.1.83]	TACK group	TACK group
		NODE_14254_length_11425_cov_0.812767_14	K01934	5-formyltetrahydrofolate cyclo-ligase [EC 6.3.3.2]	Bacteria	Bacteria
		NODE_14254_length_11425_cov_0.812767_5	K00537	arsenate reductase (glutaredoxin) [EC 1.20.4.1]	Bacteria	Bacteria
		NODE_14899_length_11012_cov_0.798254_5	no KO assigned	conserved membrane protein of unknown function	Thermoprotei	Crenarchaeota (TACK group)
		NODE_15182_length_10864_cov_0.753918_4	no KO assigned	putative thioesterase superfamily protein	cellular organisms	cellular organisms
		NODE_15947_length_10451_cov_0.753584_10	K03885	NADH dehydrogenase [EC 1.6.99.3]	Bacteria	Bacteria
		NODE_15947_length_10451_cov_0.753584_5	K01588	5-(carboxyamino)imidazole ribonucleotide mutase [EC 5.4.99.18]	cellular organisms	cellular organisms
		NODE_16585_length_10142_cov_0.842137_13	K03686	molecular chaperone DnaJ	cellular organisms	cellular organisms
		NODE_17160_length_9888_cov_0.831267_9	K05982	deoxyribonuclease V [EC 3.1.21.7]	cellular organisms	cellular organisms
		NODE_18163_length_9499_cov_0.969057_10	K01551	arsenite/tail-anchored protein-transporting ATPase [EC 3.6.3.16 3.6.3.-]	cellular organisms	cellular organisms
		NODE_19542_length_8968_cov_0.894921_8	K01990	ABC-2 type transport system ATP-binding protein	Bacteria	Bacteria
		NODE_20387_length_8671_cov_0.844218_4	no KO assigned	protein of unknown function	cellular organisms	cellular organisms
		NODE_20863_length_8517_cov_0.806079_3	K09981	uncharacterized protein	Bacteria	Bacteria
		NODE_20863_length_8517_cov_0.806079_9	K08281	nicotinamidase/pyrazinamidase [EC 3.5.1.19 3.5.1.-]	cellular organisms	cellular organisms
		NODE_21128_length_8480_cov_0.856128_2	K02040	phosphate transport system substrate-binding protein	Bacteria	Bacteria
		NODE_21128_length_8480_cov_0.856128_3	K02036	phosphate transport system ATP-binding protein [EC 7.3.2.1]	cellular organisms	cellular organisms
		NODE_21128_length_8480_cov_0.856128_9	no KO assigned	B3/4 domain protein	Archaea	Archaea
		NODE_21364_length_8363_cov_0.927878_9	no KO assigned	conserved protein of unknown function	Archaea	Archaea
		NODE_21530_length_8317_cov_0.769719_6	K03407	two-component system, chemotaxis family, sensor kinase CheA [EC 2.7.13.3]	cellular organisms	cellular organisms
		NODE_21530_length_8317_cov_0.769719_7	K03412	two-component system, chemotaxis family, protein-glutamate methylesterase/glutaminase [EC 3.1.1.61 3.5.1.44]	cellular organisms	cellular organisms
		NODE_21653_length_8278_cov_0.82174_4	K01823	isopentenyl-diphosphate Delta-isomerase [EC 5.3.3.2]	Archaea	Archaea
		NODE_21653_length_8278_cov_0.82174_8	no KO assigned	putative rieske (2Fe-2S) domain protein	Bacteria	Bacteria
		NODE_25954_length_7153_cov_0.853544_4	no KO assigned	putative integrin-like protein	Bacteria	Bacteria
		NODE_25954_length_7153_cov_0.853544_5	no KO assigned	resA; NHL repeat-containing protein	Bacteria	Bacteria
		NODE_26225_length_7094_cov_0.854457_6	K07179	RIO kinase 2 [EC 2.7.11.1]	Archaea	Archaea
		NODE_27217_length_6884_cov_0.861181_4	K03411	chemotaxis protein CheD [EC 3.5.1.44]	Firmicutes	Firmicutes (Terrabacteria group)
		NODE_27217_length_6884_cov_0.861181_5	K00575	chemotaxis protein methyltransferase CheR [EC 2.1.1.80]	cellular organisms	cellular organisms
		NODE_27445_length_6841_cov_0.868633_3	K03308	neurotransmitter:Na+ symporter, NSS family	Euryarchaeota	Euryarchaeota
		NODE_28048_length_6766_cov_0.694537_10	K19976	manganese transport system permease protein	Bacteria	Bacteria
		NODE_28048_length_6766_cov_0.694537_6	no KO assigned	Ribonuclease H	Desulfitibacter alkalitolerans DSM 16504	Firmicutes (Terrabacteria group)
		NODE_28048_length_6766_cov_0.694537_8	K07722	CopG family transcriptional regulator, nickel-responsive regulator	Archaea	Archaea
		NODE_28048_length_6766_cov_0.694537_9	K19976	manganese transport system permease protein	Bacteria	Bacteria
		NODE_28916_length_6556_cov_0.938404_1	K14445	solute carrier family 13 (sodium-dependent dicarboxylate transporter), member 2/3/5	cellular organisms	cellular organisms
		NODE_28916_length_6556_cov_0.938404_2	K14445	solute carrier family 13 (sodium-dependent dicarboxylate transporter), member 2/3/5	cellular organisms	cellular organisms
		NODE_28917_length_6556_cov_0.878053_2	K01250	pyrimidine-specific ribonucleoside hydrolase [EC 3.2.-.-]	cellular organisms	cellular organisms
		NODE_28917_length_6556_cov_0.878053_5	no KO assigned	conserved protein of unknown function	Bacteria	Bacteria
		NODE_28982_length_6544_cov_0.795855_2	K03724	ATP-dependent helicase Lhr and Lhr-like helicase [EC 3.6.4.-]	Archaea	Archaea
		NODE_28982_length_6544_cov_0.795855_3	K03724	ATP-dependent helicase Lhr and Lhr-like helicase [EC 3.6.4.-]	Archaea	Archaea
		NODE_28982_length_6544_cov_0.795855_6	K14465	succinate semialdehyde reductase (NADPH) [EC 1.1.1.-]	cellular organisms	cellular organisms
		NODE_29451_length_6454_cov_0.746483_8	no KO assigned	conserved protein of unknown function	cellular organisms	cellular organisms
		NODE_31394_length_6128_cov_0.824029_4	no KO assigned	putative Metallo-beta-lactamase protein	cellular organisms	cellular organisms
		NODE_31394_length_6128_cov_0.824029_8	K00763	nicotinate phosphoribosyltransferase [EC 6.3.4.21]	cellular organisms	cellular organisms
		NODE_32061_length_6018_cov_0.824308_3	no KO assigned	Dienelactone hydrolase	cellular organisms	cellular organisms
		NODE_32061_length_6018_cov_0.824308_6	K01681	aconitate hydratase [EC 4.2.1.3]	Thermoprotei	Crenarchaeota (TACK group)
		NODE_33047_length_5868_cov_0.730186_1	K00111	glycerol-3-phosphate dehydrogenase [EC 1.1.5.3]	Actinobacteria	Actinobacteria (Terrabacteria group)
		NODE_35015_length_5597_cov_0.860878_4	K07159	uncharacterized protein	Euryarchaeota	Euryarchaeota
		NODE_35209_length_5572_cov_0.824059_2	K04564	superoxide dismutase, Fe-Mn family [EC 1.15.1.1]	Thermoprotei	Crenarchaeota (TACK group)
		NODE_35209_length_5572_cov_0.824059_8	no KO assigned	Glutaredoxin	cellular organisms	cellular organisms
		NODE_35775_length_5499_cov_0.856478_3	no KO assigned	conserved protein of unknown function	Archaea	Archaea
		NODE_35839_length_5491_cov_0.867636_6	no KO assigned	conserved protein of unknown function	Bacteria	Bacteria
		NODE_37840_length_5244_cov_1.01857_5	K22447	archaeal chaperonin	cellular organisms	cellular organisms
		NODE_38769_length_5143_cov_0.887161_2	K00384	thioredoxin reductase (NADPH) [EC 1.8.1.9]	Thermoprotei	Crenarchaeota (TACK group)
		NODE_38769_length_5143_cov_0.887161_3	K00384	thioredoxin reductase (NADPH) [EC 1.8.1.9]	Archaea	Archaea
		NODE_38900_length_5130_cov_0.946032_3	K13953	alcohol dehydrogenase, propanol-preferring [EC 1.1.1.1]	Thermoproteaceae	Crenarchaeota (TACK group)
		NODE_41143_length_4887_cov_0.982143_1	K04656	hydrogenase maturation protein HypF	Archaea	Archaea
		NODE_41143_length_4887_cov_0.982143_3	no KO assigned	4Fe-4S ferredoxin / putative Nickel-dependent hydrogenase, beta subunit	Bacteria	Bacteria
		NODE_41143_length_4887_cov_0.982143_4	no KO assigned	Crp/Fnr family transcriptional regulator	Bacteria	Bacteria
		NODE_41143_length_4887_cov_0.982143_5	no KO assigned	putative Nickel-dependent hydrogenase gamma subunit	Bacteria	Bacteria
		NODE_41143_length_4887_cov_0.982143_6	no KO assigned	putative Nickel-dependent hydrogenase delta subunit	Bacteria	Bacteria
		NODE_42747_length_4726_cov_0.861274_5	K03799	heat shock protein HtpX [EC 3.4.24.-]	cellular organisms	cellular organisms
		NODE_44888_length_4530_cov_0.935044_2	no KO assigned	putative TfuA domain-containing protein	cellular organisms	cellular organisms
		NODE_44888_length_4530_cov_0.935044_3	K09136	ribosomal protein S12 methylthiotransferase accessory factor	Terrabacteria group	Terrabacteria group
		NODE_46740_length_4374_cov_0.775135_4	no KO assigned	Flavin nucleotide binding protein	cellular organisms	cellular organisms
		NODE_47172_length_4340_cov_0.87681_4	K01934	5-formyltetrahydrofolate cyclo-ligase [EC 6.3.3.2]	Desulfurococcales	Crenarchaeota (TACK group)
		NODE_47280_length_4331_cov_0.926499_3	K03168	DNA topoisomerase I [EC 5.6.2.1]	cellular organisms	cellular organisms
		NODE_48402_length_4241_cov_0.833982_3	K03497	ParB family transcriptional regulator, chromosome partitioning protein	Bacteria	Bacteria
		NODE_49828_length_4131_cov_1.00225_2	no KO assigned	citrate transporter	cellular organisms	cellular organisms
		NODE_5086_length_23077_cov_0.832592_11	K01893	asparaginyl-tRNA synthetase [EC 6.1.1.22]	cellular organisms	cellular organisms
		NODE_5086_length_23077_cov_0.832592_12	K01893	asparaginyl-tRNA synthetase [EC 6.1.1.22]	cellular organisms	cellular organisms
		NODE_5086_length_23077_cov_0.832592_18	no KO assigned	putative signal-transduction protein	Archaea	Archaea
		NODE_5086_length_23077_cov_0.832592_24	K01776	glutamate racemase [EC 5.1.1.3]	Bacteria	Bacteria
		NODE_53781_length_3864_cov_0.557667_2	K07722	CopG family transcriptional regulator, nickel-responsive regulator	cellular organisms	cellular organisms
		NODE_53781_length_3864_cov_0.557667_3	K19976	manganese transport system permease protein	Bacteria	Bacteria
		NODE_53781_length_3864_cov_0.557667_4	K09817	zinc transport system ATP-binding protein [EC 7.2.2.-]	Bacteria	Bacteria
		NODE_53781_length_3864_cov_0.557667_5	no KO assigned	mntA; ABC uptake transporter, substrate-binding protein	Bacteria	Bacteria
		NODE_55173_length_3780_cov_0.512182_2	no KO assigned	putative Glycerol-3-phosphate dehydrogenase, anaerobic, C subunit	Bacteria	Bacteria
		NODE_55173_length_3780_cov_0.512182_3	no KO assigned	putative Glycerol-3-phosphate dehydrogenase, anaerobic, C subunit	Bacteria	Bacteria
		NODE_57490_length_3643_cov_0.724972_5	no KO assigned	conserved membrane protein of unknown function	Bacteria	Bacteria
		NODE_59378_length_3540_cov_0.766774_4	no KO assigned	conserved protein of unknown function	Candidatus Methanollivieraceae	Euryarchaeota
		NODE_59378_length_3540_cov_0.766774_5	K01515	ADP-ribose pyrophosphatase [EC 3.6.1.13]	Bacteria	Bacteria
		NODE_59378_length_3540_cov_0.766774_7	K02042	phosphonate transport system permease protein	Thermoprotei	Crenarchaeota (TACK group)
		NODE_6004_length_20697_cov_0.880117_9	K03322	manganese transport protein	Desulfurococcaceae archaeon AG1	Crenarchaeota (TACK group)
		NODE_61169_length_3447_cov_0.915663_8	K09181	acetyltransferase	Archaea	Archaea
		NODE_62471_length_3385_cov_0.875384_1	no KO assigned	short-chain specific acyl-CoA dehydrogenase	Planctomycetes	Planctomycetes (PVC group)
		NODE_62471_length_3385_cov_0.875384_3	no KO assigned	DNA modification methylase	cellular organisms	cellular organisms
		NODE_62471_length_3385_cov_0.875384_5	K09003	uncharacterized protein	cellular organisms	cellular organisms
		NODE_62794_length_3371_cov_0.905672_2	K16318	tRNA (guanine6-N2)-methyltransferase [EC 2.1.1.256]	cellular organisms	cellular organisms
		NODE_63233_length_3350_cov_0.904127_1	K00179	indolepyruvate ferredoxin oxidoreductase, alpha subunit [EC 1.2.7.8]	Bacteria	Bacteria
		NODE_63233_length_3350_cov_0.904127_2	no KO assigned	acdA; short-chain specific acyl-CoA dehydrogenase	cellular organisms	cellular organisms
		NODE_63691_length_3328_cov_0.907841_1	K00179	indolepyruvate ferredoxin oxidoreductase, alpha subunit [EC 1.2.7.8]	Bacteria	Bacteria
		NODE_64305_length_3299_cov_0.957125_2	K01091	phosphoglycolate phosphatase [EC 3.1.3.18]	Cyanobacteria	Cyanobacteria (Terrabacteria group)
		NODE_66666_length_3196_cov_0.826328_2	K06920	7-cyano-7-deazaguanine synthase [EC 6.3.4.20]	Vulcanisaeta	Crenarchaeota (TACK group)
		NODE_67145_length_3174_cov_0.929439_2	K01153	type I restriction enzyme, R subunit [EC 3.1.21.3]	Archaea	Archaea
		NODE_70328_length_3047_cov_0.833562_2	K09129	uncharacterized protein	cellular organisms	cellular organisms
		NODE_74215_length_2906_cov_0.855703_2	no KO assigned	MFS transporter	cellular organisms	cellular organisms
		NODE_75923_length_2848_cov_0.966556_1	K00059	3-oxoacyl-[acyl-carrier protein] reductase [EC 1.1.1.100]	cellular organisms	cellular organisms
		NODE_77047_length_2810_cov_0.756243_1	K01681	aconitate hydratase [EC 4.2.1.3]	cellular organisms	cellular organisms
		NODE_77047_length_2810_cov_0.756243_4	K00823	4-aminobutyrate aminotransferase [EC 2.6.1.19]	Halobacteria	Euryarchaeota
		NODE_77484_length_2796_cov_0.718621_2	K00549	5-methyltetrahydropteroyltriglutamate--homocysteine methyltransferase [EC 2.1.1.14]	Candidatus Methanodesulfokores washburnensis	Candidatus Korarchaeum (TACK group)
		NODE_77902_length_2783_cov_0.846386_1	K01439	succinyl-diaminopimelate desuccinylase [EC 3.5.1.18]	Halobacteria	Euryarchaeota
		NODE_77902_length_2783_cov_0.846386_2	K19710	ATP adenylyltransferase [EC 2.7.7.53]	cellular organisms	cellular organisms
		NODE_79961_length_2719_cov_0.953704_4	K04655	hydrogenase expression/formation protein HypE	Archaea	Archaea
		NODE_82961_length_2633_cov_0.63767_1	no KO assigned	conserved hypothetical protein	Methanomicrobia	Euryarchaeota
		NODE_82961_length_2633_cov_0.63767_3	K05595	multiple antibiotic resistance protein	Candidatus Bathyarchaeota archaeon	Candidatus Bathyarchaeota (TACK group)
		NODE_85819_length_2555_cov_0.769769_5	K03686	molecular chaperone DnaJ	cellular organisms	cellular organisms
		NODE_86215_length_2545_cov_0.751034_2	no KO assigned	conserved protein of unknown function	cellular organisms	cellular organisms
		NODE_87225_length_2520_cov_0.410364_1	K16264	cobalt-zinc-cadmium efflux system protein	cellular organisms	cellular organisms
		NODE_87665_length_2510_cov_0.812841_1	K03592	PmbA protein	Bacteria	Bacteria
		NODE_9815_length_14895_cov_0.770314_8	K03232	elongation factor 1-beta	Archaea	Archaea
		NODE_9954_length_14752_cov_0.823111_2	no KO assigned	putative Glycerol-3-phosphate dehydrogenase, anaerobic, C subunit	Halobacteroidaceae	Firmicutes (Terrabacteria group)
	Tumba.bins.72	NODE_103_length_223702_cov_9.88724_135	K01256	aminopeptidase N [EC 3.4.11.2]	cellular organisms	cellular organisms
		NODE_103_length_223702_cov_9.88724_137	K02041	phosphonate transport system ATP-binding protein [EC 7.3.2.2]	Desulfurococcaceae archaeon AG1	Crenarchaeota (TACK group)
		NODE_103_length_223702_cov_9.88724_138	K02042	phosphonate transport system permease protein	Desulfurococcaceae archaeon AG1	Crenarchaeota (TACK group)
		NODE_103_length_223702_cov_9.88724_140	K01515	ADP-ribose pyrophosphatase [EC 3.6.1.13]	Bacteria	Bacteria
		NODE_103_length_223702_cov_9.88724_141	no KO assigned	conserved protein of unknown function	Candidatus Methanollivieraceae	Euryarchaeota
		NODE_103_length_223702_cov_9.88724_145	no KO assigned	Serine/threonine protein phosphatase pp2a catalytic subunit	Candidatus Bathyarchaeota archaeon	Candidatus Bathyarchaeota (TACK group)
		NODE_103_length_223702_cov_9.88724_169	K13953	alcohol dehydrogenase, propanol-preferring [EC 1.1.1.1]	Thermoproteaceae	Crenarchaeota (TACK group)
		NODE_103_length_223702_cov_9.88724_178	K07464	CRISPR-associated exonuclease Cas4 [EC 3.1.12.1]	cellular organisms	cellular organisms
		NODE_103_length_223702_cov_9.88724_179	K15342	CRISP-associated protein Cas1	cellular organisms	cellular organisms
		NODE_103_length_223702_cov_9.88724_181	K09951	CRISPR-associated protein Cas2	cellular organisms	cellular organisms
		NODE_103_length_223702_cov_9.88724_206	K01551	arsenite/tail-anchored protein-transporting ATPase [EC 3.6.3.16 3.6.3.-]	cellular organisms	cellular organisms
		NODE_103_length_223702_cov_9.88724_232	no KO assigned	putative RNA methyltransferase	Archaea	Archaea
		NODE_103_length_223702_cov_9.88724_248	K15342	CRISP-associated protein Cas1	cellular organisms	cellular organisms
		NODE_103_length_223702_cov_9.88724_28	no KO assigned	hypothetical protein	Archaeoglobus sulfaticallidus PM70-1	Euryarchaeota
		NODE_103_length_223702_cov_9.88724_53	K01893	asparaginyl-tRNA synthetase [EC 6.1.1.22]	cellular organisms	cellular organisms
		NODE_103_length_223702_cov_9.88724_62	K17686	P-type Cu+ transporter [EC 7.2.2.8]	cellular organisms	cellular organisms
		NODE_103_length_223702_cov_9.88724_71	K00384	thioredoxin reductase (NADPH) [EC 1.8.1.9]	Archaea	Archaea
		NODE_1104_length_38590_cov_9.78662_25	K00549	5-methyltetrahydropteroyltriglutamate--homocysteine methyltransferase [EC 2.1.1.14]	Candidatus Methanodesulfokores washburnensis	Candidatus Korarchaeum (TACK group)
		NODE_1104_length_38590_cov_9.78662_6	K00096	glycerol-1-phosphate dehydrogenase [NAD(P)+] [EC 1.1.1.261]	Bacteria	Bacteria
		NODE_1104_length_38590_cov_9.78662_7	no KO assigned	conserved protein of unknown function	cellular organisms	cellular organisms
		NODE_112_length_216376_cov_9.0909_168	K05794	tellurite resistance protein TerC	cellular organisms	cellular organisms
		NODE_112_length_216376_cov_9.0909_189	no KO assigned	protein of unknown function	Terrabacteria group	Terrabacteria group
		NODE_112_length_216376_cov_9.0909_214	no KO assigned	Aldolase	Sulfolobaceae	Crenarchaeota (TACK group)
		NODE_112_length_216376_cov_9.0909_217	K04654	hydrogenase expression/formation protein HypD	Sulfolobaceae	Crenarchaeota (TACK group)
		NODE_112_length_216376_cov_9.0909_221	K04655	hydrogenase expression/formation protein HypE	TACK group	TACK group
		NODE_112_length_216376_cov_9.0909_223	K11529	glycerate 2-kinase [EC 2.7.1.165]	cellular organisms	cellular organisms
		NODE_112_length_216376_cov_9.0909_233	no KO assigned	short-chain specific acyl-CoA dehydrogenase	Planctomycetes	Planctomycetes (PVC group)
		NODE_112_length_216376_cov_9.0909_235	no KO assigned	acdA; short-chain specific acyl-CoA dehydrogenase	cellular organisms	cellular organisms
		NODE_112_length_216376_cov_9.0909_236	K00179	indolepyruvate ferredoxin oxidoreductase, alpha subunit [EC 1.2.7.8]	Bacteria	Bacteria
		NODE_112_length_216376_cov_9.0909_238	K00626	acetyl-CoA C-acetyltransferase [EC 2.3.1.9]	cellular organisms	cellular organisms
		NODE_112_length_216376_cov_9.0909_239	K00626	acetyl-CoA C-acetyltransferase [EC 2.3.1.9]	cellular organisms	cellular organisms
		NODE_112_length_216376_cov_9.0909_240	K07068	uncharacterized protein	Archaeoglobaceae	Euryarchaeota
		NODE_112_length_216376_cov_9.0909_248	K00763	nicotinate phosphoribosyltransferase [EC 6.3.4.21]	cellular organisms	cellular organisms
		NODE_112_length_216376_cov_9.0909_253	no KO assigned	putative Metallo-beta-lactamase protein	cellular organisms	cellular organisms
		NODE_112_length_216376_cov_9.0909_43	no KO assigned	Flavin nucleotide binding protein	cellular organisms	cellular organisms
		NODE_112_length_216376_cov_9.0909_67	K01588	5-(carboxyamino)imidazole ribonucleotide mutase [EC 5.4.99.18]	cellular organisms	cellular organisms
		NODE_112_length_216376_cov_9.0909_93	K19710	ATP adenylyltransferase [EC 2.7.7.53]	cellular organisms	cellular organisms
		NODE_112_length_216376_cov_9.0909_94	K01439	succinyl-diaminopimelate desuccinylase [EC 3.5.1.18]	Halobacteria	Euryarchaeota
		NODE_132_length_191046_cov_9.01718_124	K03969	phage shock protein A	Methanosarcinales	Euryarchaeota
		NODE_132_length_191046_cov_9.01718_126	no KO assigned	conserved protein of unknown function	cellular organisms	cellular organisms
		NODE_132_length_191046_cov_9.01718_127	K03799	heat shock protein HtpX [EC 3.4.24.-]	cellular organisms	cellular organisms
		NODE_132_length_191046_cov_9.01718_133	K01934	5-formyltetrahydrofolate cyclo-ligase [EC 6.3.3.2]	Desulfurococcales	Crenarchaeota (TACK group)
		NODE_132_length_191046_cov_9.01718_145	K01990	ABC-2 type transport system ATP-binding protein	Bacteria	Bacteria
		NODE_132_length_191046_cov_9.01718_158	no KO assigned	conserved membrane protein of unknown function	cellular organisms	cellular organisms
		NODE_132_length_191046_cov_9.01718_190	K07448	restriction system protein	Bacteria	Bacteria
		NODE_132_length_191046_cov_9.01718_22	K09140	pre-rRNA-processing protein TSR3	Euryarchaeota	Euryarchaeota
		NODE_132_length_191046_cov_9.01718_23	no KO assigned	GTP-binding protein	Thermoprotei	Crenarchaeota (TACK group)
		NODE_132_length_191046_cov_9.01718_46	K09129	uncharacterized protein	cellular organisms	cellular organisms
		NODE_132_length_191046_cov_9.01718_53	K00852	ribokinase [EC 2.7.1.15]	cellular organisms	cellular organisms
		NODE_132_length_191046_cov_9.01718_54	K01250	pyrimidine-specific ribonucleoside hydrolase [EC 3.2.-.-]	cellular organisms	cellular organisms
		NODE_132_length_191046_cov_9.01718_57	no KO assigned	conserved protein of unknown function	Bacteria	Bacteria
		NODE_132_length_191046_cov_9.01718_75	K16318	tRNA (guanine6-N2)-methyltransferase [EC 2.1.1.256]	cellular organisms	cellular organisms
		NODE_132_length_191046_cov_9.01718_90	K01990	ABC-2 type transport system ATP-binding protein	Euryarchaeota	Euryarchaeota
		NODE_1334_length_32779_cov_9.41282_10	no KO assigned	conserved protein of unknown function	cellular organisms	cellular organisms
		NODE_1334_length_32779_cov_9.41282_25	no KO assigned	Cyclic 2,3-diphosphoglycerate synthetase	cellular organisms	cellular organisms
		NODE_1334_length_32779_cov_9.41282_33	K00789	S-adenosylmethionine synthetase [EC 2.5.1.6]	cellular organisms	cellular organisms
		NODE_1334_length_32779_cov_9.41282_35	K01079	phosphoserine phosphatase [EC 3.1.3.3]	Bacteroidetes	Bacteroidetes (FCB group)
		NODE_1334_length_32779_cov_9.41282_38	no KO assigned	putative DNA repair helicase XPB	Archaea	Archaea
		NODE_1334_length_32779_cov_9.41282_6	no KO assigned	conserved protein of unknown function	Archaea	Archaea
		NODE_43_length_381716_cov_9.48262_111	K03168	DNA topoisomerase I [EC 5.6.2.1]	cellular organisms	cellular organisms
		NODE_43_length_381716_cov_9.48262_115	no KO assigned	putative thioesterase superfamily protein	cellular organisms	cellular organisms
		NODE_43_length_381716_cov_9.48262_133	K04070	putative pyruvate formate lyase activating enzyme [EC 1.97.1.4]	Thermoprotei	Crenarchaeota (TACK group)
		NODE_43_length_381716_cov_9.48262_142	no KO assigned	conserved protein of unknown function	cellular organisms	cellular organisms
		NODE_43_length_381716_cov_9.48262_147	K08281	nicotinamidase/pyrazinamidase [EC 3.5.1.19 3.5.1.-]	cellular organisms	cellular organisms
		NODE_43_length_381716_cov_9.48262_153	K09981	uncharacterized protein	Bacteria	Bacteria
		NODE_43_length_381716_cov_9.48262_155	K16264	cobalt-zinc-cadmium efflux system protein	Terrabacteria group	Terrabacteria group
		NODE_43_length_381716_cov_9.48262_172	no KO assigned	conserved protein of unknown function	cellular organisms	cellular organisms
		NODE_43_length_381716_cov_9.48262_231	K03322	manganese transport protein	Desulfurococcaceae archaeon AG1	Crenarchaeota (TACK group)
		NODE_43_length_381716_cov_9.48262_239	no KO assigned	conserved protein of unknown function	Archaea	Archaea
		NODE_43_length_381716_cov_9.48262_245	K04768	acetoin utilization protein AcuC	cellular organisms	cellular organisms
		NODE_43_length_381716_cov_9.48262_256	K05982	deoxyribonuclease V [EC 3.1.21.7]	Archaea	Archaea
		NODE_43_length_381716_cov_9.48262_272	no KO assigned	conserved protein of unknown function	cellular organisms	cellular organisms
		NODE_43_length_381716_cov_9.48262_288	no KO assigned	Ribonuclease H	Clostridiales	Firmicutes (Terrabacteria group)
		NODE_43_length_381716_cov_9.48262_291	K19976	manganese transport system permease protein	Bacteria	Bacteria
		NODE_43_length_381716_cov_9.48262_292	K09817	zinc transport system ATP-binding protein [EC 7.2.2.-]	Bacteria	Bacteria
		NODE_43_length_381716_cov_9.48262_293	no KO assigned	mntA; ABC uptake transporter, substrate-binding protein	Bacteria	Bacteria
		NODE_43_length_381716_cov_9.48262_296	no KO assigned	O-methyltransferase, family 2	Bacteria	Bacteria
		NODE_43_length_381716_cov_9.48262_314	K00721	dolichol-phosphate mannosyltransferase [EC 2.4.1.83]	TACK group	TACK group
		NODE_43_length_381716_cov_9.48262_319	K13831	3-hexulose-6-phosphate synthase / 6-phospho-3-hexuloisomerase [EC 4.1.2.43 5.3.1.27]	Euryarchaeota	Euryarchaeota
		NODE_43_length_381716_cov_9.48262_343	K07159	uncharacterized protein	Euryarchaeota	Euryarchaeota
		NODE_43_length_381716_cov_9.48262_362	no KO assigned	conserved protein of unknown function	Terrabacteria group	Terrabacteria group
		NODE_43_length_381716_cov_9.48262_377	no KO assigned	conserved membrane protein of unknown function	Firmicutes	Firmicutes (Terrabacteria group)
		NODE_43_length_381716_cov_9.48262_378	K03568	TldD protein	Bacteria	Bacteria
		NODE_43_length_381716_cov_9.48262_379	K03592	PmbA protein	Bacteria	Bacteria
		NODE_43_length_381716_cov_9.48262_417	no KO assigned	resA; NHL repeat-containing protein	Bacteria	Bacteria
		NODE_43_length_381716_cov_9.48262_418	K01858	myo-inositol-1-phosphate synthase [EC 5.5.1.4]	Candidatus Korarchaeum cryptofilum OPF8	Candidatus Korarchaeum (TACK group)
		NODE_43_length_381716_cov_9.48262_72	K09181	acetyltransferase	Archaea	Archaea
		NODE_43_length_381716_cov_9.48262_91	K01151	deoxyribonuclease IV [EC 3.1.21.2]	Sulfolobaceae	Crenarchaeota (TACK group)
		NODE_547_length_69099_cov_9.33152_35	no KO assigned	putative Glycerol-3-phosphate dehydrogenase, anaerobic, C subunit	Halobacteroidaceae	Firmicutes (Terrabacteria group)
		NODE_547_length_69099_cov_9.33152_52	K07101	uncharacterized protein	cellular organisms	cellular organisms
		NODE_606_length_63570_cov_9.11642_11	no KO assigned	MFS transporter	Bacteria	Bacteria
		NODE_606_length_63570_cov_9.11642_14	no KO assigned	conserved protein of unknown function	cellular organisms	cellular organisms
		NODE_606_length_63570_cov_9.11642_19	K01611	S-adenosylmethionine decarboxylase [EC 4.1.1.50]	cellular organisms	cellular organisms
		NODE_606_length_63570_cov_9.11642_20	K00797	spermidine synthase [EC 2.5.1.16]	cellular organisms	cellular organisms
		NODE_606_length_63570_cov_9.11642_23	K14465	succinate semialdehyde reductase (NADPH) [EC 1.1.1.-]	Thermoproteus sp. CP80	Crenarchaeota (TACK group)
		NODE_606_length_63570_cov_9.11642_26	K03724	ATP-dependent helicase Lhr and Lhr-like helicase [EC 3.6.4.-]	Archaea	Archaea
		NODE_606_length_63570_cov_9.11642_32	K01934	5-formyltetrahydrofolate cyclo-ligase [EC 6.3.3.2]	Bacteria	Bacteria
		NODE_606_length_63570_cov_9.11642_40	K00537	arsenate reductase (glutaredoxin) [EC 1.20.4.1]	Bacteroidetes	Bacteroidetes (FCB group)
		NODE_606_length_63570_cov_9.11642_45	K00111	glycerol-3-phosphate dehydrogenase [EC 1.1.5.3]	Bacteria	Bacteria
		NODE_606_length_63570_cov_9.11642_58	K22447	archaeal chaperonin	cellular organisms	cellular organisms
		NODE_606_length_63570_cov_9.11642_65	K03497	ParB family transcriptional regulator, chromosome partitioning protein	Bacteria	Bacteria
		NODE_663_length_59484_cov_9.53_39	K01895	acetyl-CoA synthetase [EC 6.2.1.1]	Thermoprotei	Crenarchaeota (TACK group)
		NODE_663_length_59484_cov_9.53_50	K00575	chemotaxis protein methyltransferase CheR [EC 2.1.1.80]	cellular organisms	cellular organisms
		NODE_663_length_59484_cov_9.53_51	K03411	chemotaxis protein CheD [EC 3.5.1.44]	Firmicutes	Firmicutes (Terrabacteria group)
		NODE_663_length_59484_cov_9.53_58	K03412	two-component system, chemotaxis family, protein-glutamate methylesterase/glutaminase [EC 3.1.1.61 3.5.1.44]	Firmicutes	Firmicutes (Terrabacteria group)
		NODE_85_length_255464_cov_9.44837_130	K00285	D-amino-acid dehydrogenase [EC 1.4.5.1]	Bacteria	Bacteria
		NODE_85_length_255464_cov_9.44837_153	K09136	ribosomal protein S12 methylthiotransferase accessory factor	Terrabacteria group	Terrabacteria group
		NODE_85_length_255464_cov_9.44837_154	no KO assigned	putative TfuA domain-containing protein	cellular organisms	cellular organisms
		NODE_85_length_255464_cov_9.44837_157	no KO assigned	Glutaredoxin	cellular organisms	cellular organisms
		NODE_85_length_255464_cov_9.44837_162	K04564	superoxide dismutase, Fe-Mn family [EC 1.15.1.1]	Thermoprotei	Crenarchaeota (TACK group)
		NODE_85_length_255464_cov_9.44837_197	no KO assigned	putative rieske (2Fe-2S) domain protein	cellular organisms	cellular organisms
		NODE_85_length_255464_cov_9.44837_201	K01823	isopentenyl-diphosphate Delta-isomerase [EC 5.3.3.2]	Archaea	Archaea
		NODE_85_length_255464_cov_9.44837_208	K00823	4-aminobutyrate aminotransferase [EC 2.6.1.19]	Euryarchaeota	Euryarchaeota
		NODE_85_length_255464_cov_9.44837_211	K01681	aconitate hydratase [EC 4.2.1.3]	Thermoprotei	Crenarchaeota (TACK group)
		NODE_85_length_255464_cov_9.44837_214	no KO assigned	Dienelactone hydrolase	cellular organisms	cellular organisms
		NODE_85_length_255464_cov_9.44837_237	K03564	peroxiredoxin Q/BCP [EC 1.11.1.15]	cellular organisms	cellular organisms
		NODE_85_length_255464_cov_9.44837_256	K00059	3-oxoacyl-[acyl-carrier protein] reductase [EC 1.1.1.100]	cellular organisms	cellular organisms
		NODE_85_length_255464_cov_9.44837_263	K06920	7-cyano-7-deazaguanine synthase [EC 6.3.4.20]	Vulcanisaeta	Crenarchaeota (TACK group)
		NODE_85_length_255464_cov_9.44837_265	no KO assigned	adh; putative alcohol dehydrogenase protein	cellular organisms	cellular organisms
		NODE_85_length_255464_cov_9.44837_28	no KO assigned	conserved membrane protein of unknown function	Bacteria	Bacteria
		NODE_85_length_255464_cov_9.44837_34	no KO assigned	Zn-dependent hydrolase	cellular organisms	cellular organisms
		NODE_85_length_255464_cov_9.44837_43	K07179	RIO kinase 2 [EC 2.7.11.1]	Archaea	Archaea
		NODE_85_length_255464_cov_9.44837_56	no KO assigned	putative cation transporter, DASS family	Thermoproteaceae	Crenarchaeota (TACK group)
		NODE_85_length_255464_cov_9.44837_64	no KO assigned	putative Amidohydrolase	Bacteria	Bacteria
		NODE_85_length_255464_cov_9.44837_85	no KO assigned	putative F420-dependent oxidoreductase	Ktedonobacteria	Chloroflexi (Terrabacteria group)
		NODE_85_length_255464_cov_9.44837_91	no KO assigned	B3/4 domain protein	TACK group	TACK group
		NODE_85_length_255464_cov_9.44837_96	K02036	phosphate transport system ATP-binding protein [EC 7.3.2.1]	cellular organisms	cellular organisms
		NODE_85_length_255464_cov_9.44837_97	K02040	phosphate transport system substrate-binding protein	Bacteria	Bacteria
		NODE_85_length_255464_cov_9.44837_98	K02037	phosphate transport system permease protein	cellular organisms	cellular organisms
		NODE_85_length_255464_cov_9.44837_99	K02038	phosphate transport system permease protein	Bacteria	Bacteria
	JZ-2.bins.172	NODE_2_length_176141_cov_4.90246_63	K00012	UDPglucose 6-dehydrogenase [EC 1.1.1.22]	Actinobacteria	Actinobacteria (Terrabacteria group)
		NODE_1_length_278505_cov_5.11482_289	K04751	nitrogen regulatory protein P-II 1	Archaea	Archaea
		NODE_1_length_278505_cov_5.11482_296	K09003	uncharacterized protein	Archaea	Archaea
		NODE_10_length_27767_cov_5.00627_5	K01823	isopentenyl-diphosphate Delta-isomerase [EC 5.3.3.2]	Archaea	Archaea
		NODE_3_length_165040_cov_5.28639_147	no KO assigned	putative RNA methyltransferase (A)	Archaea	Archaea
		NODE_36_length_4966_cov_5.14879_6	no KO assigned	DNA methylase N-4/N-6 domain protein (A)	Archaea	Archaea
		NODE_4_length_162078_cov_4.66324_133	no KO assigned	Glycosyl transferase (A)	Archaea	Archaea
		NODE_4_length_162078_cov_4.66324_184	K01784	UDP-glucose 4-epimerase [EC 5.1.3.2]	Archaea	Archaea
		NODE_4_length_162078_cov_4.66324_74	K04655	hydrogenase expression/formation protein HypE	Archaea	Archaea
		NODE_7_length_106275_cov_5.52975_19	K02883	large subunit ribosomal protein L18e	Archaea	Archaea
		NODE_7_length_106275_cov_5.52975_31	K13953	alcohol dehydrogenase, propanol-preferring [EC 1.1.1.1]	Archaea	Archaea
		NODE_7_length_106275_cov_5.52975_94	K03724	ATP-dependent helicase Lhr and Lhr-like helicase [EC 3.6.4.-]	Archaea	Archaea
		NODE_8_length_90820_cov_4.73968_25	K04656	hydrogenase maturation protein HypF	Archaea	Archaea
		NODE_9_length_45303_cov_5.22815_31	no KO assigned	TIGR00266 family protein (A)	Archaea	Archaea
		NODE_1_length_278505_cov_5.11482_213	no KO assigned	resA; NHL repeat-containing protein (A)	Bacteria	Bacteria
		NODE_1_length_278505_cov_5.11482_87	K19976	manganese transport system permease protein	Bacteria	Bacteria
		NODE_1_length_278505_cov_5.11482_88	K09817	zinc transport system ATP-binding protein [EC 7.2.2.-]	Bacteria	Bacteria
		NODE_1_length_278505_cov_5.11482_89	no KO assigned	mntA; ABC uptake transporter, substrate-binding protein (A)	Bacteria	Bacteria
		NODE_10_length_27767_cov_5.00627_31	K00852	ribokinase [EC 2.7.1.15]	Bacteria	Bacteria
		NODE_2_length_176141_cov_4.90246_37	K04751	nitrogen regulatory protein P-II 1	Bacteria	Bacteria
		NODE_2_length_176141_cov_4.90246_52	K00059	3-oxoacyl-[acyl-carrier protein] reductase [EC 1.1.1.100]	Bacteria	Bacteria
		NODE_26_length_9074_cov_5.91248_2	K19091	CRISPR-associated endoribonuclease Cas6 [EC 3.1.-.-]	Bacteria	Bacteria
		NODE_26_length_9074_cov_5.91248_7	K07464	CRISPR-associated exonuclease Cas4 [EC 3.1.12.1]	Bacteria	Bacteria
		NODE_26_length_9074_cov_5.91248_8	K15342	CRISP-associated protein Cas1	Bacteria	Bacteria
		NODE_30_length_7228_cov_1.32728_4	K19075	CRISPR-associated protein Cst2	Bacteria	Bacteria
		NODE_30_length_7228_cov_1.32728_6	K07012	CRISPR-associated endonuclease/helicase Cas3 [EC 3.1.-.- 3.6.4.-]	Bacteria	Bacteria
		NODE_4_length_162078_cov_4.66324_155	K02040	phosphate transport system substrate-binding protein	Bacteria	Bacteria
		NODE_4_length_162078_cov_4.66324_157	K02038	phosphate transport system permease protein	Bacteria	Bacteria
		NODE_5_length_156292_cov_4.79251_116	K03564	peroxiredoxin Q/BCP [EC 1.11.1.15]	Bacteria	Bacteria
		NODE_7_length_106275_cov_5.52975_106	K16264	cobalt-zinc-cadmium efflux system protein	Bacteria	Bacteria
		NODE_7_length_106275_cov_5.52975_26	K01515	ADP-ribose pyrophosphatase [EC 3.6.1.13]	Bacteria	Bacteria
		NODE_8_length_90820_cov_4.73968_19	no KO assigned	putative Nickel-dependent hydrogenase alpha subunit (A)	Bacteria	Bacteria
		NODE_8_length_90820_cov_4.73968_20	no KO assigned	putative Nickel-dependent hydrogenase delta subunit (A)	Bacteria	Bacteria
		NODE_8_length_90820_cov_4.73968_21	no KO assigned	putative Nickel-dependent hydrogenase gamma subunit (A)	Bacteria	Bacteria
		NODE_8_length_90820_cov_4.73968_22	no KO assigned	Crp/Fnr family transcriptional regulator (A)	Bacteria	Bacteria
		NODE_8_length_90820_cov_4.73968_23	no KO assigned	4Fe-4S ferredoxin / putative Nickel-dependent hydrogenase, beta subunit (A)	Bacteria	Bacteria
		NODE_8_length_90820_cov_4.73968_76	no KO assigned	ipdC; Indole-3-pyruvate decarboxylase (A)	Bacteria	Bacteria
		NODE_8_length_90820_cov_4.73968_89	K03406	methyl-accepting chemotaxis protein	Bacteria	Bacteria
		NODE_4_length_162078_cov_4.66324_135	no KO assigned	dolichol-phosphate mannosyltransferase (A)	Candidatus Bathyarchaeota archaeon	Candidatus Bathyarchaeota (TACK group)
		NODE_4_length_162078_cov_4.66324_40	K13010	perosamine synthetase [EC 2.6.1.102]	Candidatus Bathyarchaeota archaeon	Candidatus Bathyarchaeota (TACK group)
		NODE_8_length_90820_cov_4.73968_88	K00721	dolichol-phosphate mannosyltransferase [EC 2.4.1.83]	Candidatus Bathyarchaeota archaeon	Candidatus Bathyarchaeota (TACK group)
		NODE_9_length_45303_cov_5.22815_60	K01858	myo-inositol-1-phosphate synthase [EC 5.5.1.4]	Candidatus Korarchaeum cryptofilum OPF8	Candidatus Korarchaeum (TACK group)
		NODE_34_length_5448_cov_1.24901_3	K00571	site-specific DNA-methyltransferase (adenine-specific) [EC 2.1.1.72]	Candidatus Methanodesulfokores washburnensis	Candidatus Korarchaeum (TACK group)
		NODE_4_length_162078_cov_4.66324_112	K00549	5-methyltetrahydropteroyltriglutamate--homocysteine methyltransferase [EC 2.1.1.14]	Candidatus Methanodesulfokores washburnensis	Candidatus Korarchaeum (TACK group)
		NODE_1_length_278505_cov_5.11482_149	K05794	tellurite resistance protein TerC	cellular organisms	cellular organisms
		NODE_1_length_278505_cov_5.11482_186	no KO assigned	Zn-dependent hydrolase (A)	cellular organisms	cellular organisms
		NODE_1_length_278505_cov_5.11482_194	K02003	putative ABC transport system ATP-binding protein	cellular organisms	cellular organisms
		NODE_1_length_278505_cov_5.11482_256	K01915	glutamine synthetase [EC 6.3.1.2]	cellular organisms	cellular organisms
		NODE_1_length_278505_cov_5.11482_275	K04768	acetoin utilization protein AcuC	cellular organisms	cellular organisms
		NODE_1_length_278505_cov_5.11482_311	K01586	diaminopimelate decarboxylase [EC 4.1.1.20]	cellular organisms	cellular organisms
		NODE_1_length_278505_cov_5.11482_316	K00172	pyruvate ferredoxin oxidoreductase gamma subunit [EC 1.2.7.1]	cellular organisms	cellular organisms
		NODE_1_length_278505_cov_5.11482_317	K00169	pyruvate ferredoxin oxidoreductase alpha subunit [EC 1.2.7.1]	cellular organisms	cellular organisms
		NODE_1_length_278505_cov_5.11482_318	K00170	pyruvate ferredoxin oxidoreductase beta subunit [EC 1.2.7.1]	cellular organisms	cellular organisms
		NODE_1_length_278505_cov_5.11482_70	K05982	deoxyribonuclease V [EC 3.1.21.7]	cellular organisms	cellular organisms
		NODE_1_length_278505_cov_5.11482_86	K07722	CopG family transcriptional regulator, nickel-responsive regulator	cellular organisms	cellular organisms
		NODE_10_length_27767_cov_5.00627_16	no KO assigned	MBL fold metallo-hydrolase (A)	cellular organisms	cellular organisms
		NODE_11_length_17942_cov_5.05939_13	no KO assigned	Glutaredoxin (A)	cellular organisms	cellular organisms
		NODE_11_length_17942_cov_5.05939_7	no KO assigned	protein of unknown function DUF123 (A)	cellular organisms	cellular organisms
		NODE_14_length_13393_cov_6.16772_10	K00860	adenylylsulfate kinase [EC 2.7.1.25]	cellular organisms	cellular organisms
		NODE_15_length_13241_cov_1.60378_3	K03427	type I restriction enzyme M protein [EC 2.1.1.72]	cellular organisms	cellular organisms
		NODE_15_length_13241_cov_1.60378_5	K01153	type I restriction enzyme, R subunit [EC 3.1.21.3]	cellular organisms	cellular organisms
		NODE_16_length_12468_cov_3.11482_10	K19169	DNA sulfur modification protein DndB	cellular organisms	cellular organisms
		NODE_16_length_12468_cov_3.11482_2	no KO assigned	type III restriction enzyme, res subunit (A)	cellular organisms	cellular organisms
		NODE_16_length_12468_cov_3.11482_8	no KO assigned	dndD; DNA sulfur modification protein DndD (A)	cellular organisms	cellular organisms
		NODE_16_length_12468_cov_3.11482_9	no KO assigned	dndC; DNA phosphorothioation system sulfurtransferase DndC (A)	cellular organisms	cellular organisms
		NODE_19_length_11257_cov_1.59524_3	no KO assigned	hypothetical protein (A)	cellular organisms	cellular organisms
		NODE_19_length_11257_cov_1.59524_4	no KO assigned	(RefSeq) DNA methylase N-4/N-6 domain-containing protein (A)	cellular organisms	cellular organisms
		NODE_2_length_176141_cov_4.90246_102	K14465	succinate semialdehyde reductase (NADPH) [EC 1.1.1.-]	cellular organisms	cellular organisms
		NODE_2_length_176141_cov_4.90246_104	no KO assigned	peptidase M4 family protein (A)	cellular organisms	cellular organisms
		NODE_2_length_176141_cov_4.90246_142	K09129	uncharacterized protein	cellular organisms	cellular organisms
		NODE_2_length_176141_cov_4.90246_155	K01256	aminopeptidase N [EC 3.4.11.2]	cellular organisms	cellular organisms
		NODE_2_length_176141_cov_4.90246_184	K09122	uncharacterized protein	cellular organisms	cellular organisms
		NODE_2_length_176141_cov_4.90246_47	no KO assigned	conserved protein of unknown function (A)	cellular organisms	cellular organisms
		NODE_2_length_176141_cov_4.90246_62	no KO assigned	glycosyl transferase family 2 (A)	cellular organisms	cellular organisms
		NODE_2_length_176141_cov_4.90246_72	K07096	uncharacterized protein	cellular organisms	cellular organisms
		NODE_26_length_9074_cov_5.91248_6	K07012	CRISPR-associated endonuclease/helicase Cas3 [EC 3.1.-.- 3.6.4.-]	cellular organisms	cellular organisms
		NODE_26_length_9074_cov_5.91248_9	K09951	CRISPR-associated protein Cas2	cellular organisms	cellular organisms
		NODE_27_length_8759_cov_2.59743_4	K07341	death on curing protein	cellular organisms	cellular organisms
		NODE_29_length_8174_cov_3.20728_5	K09002	CRISPR-associated protein Csm3	cellular organisms	cellular organisms
		NODE_3_length_165040_cov_5.28639_35	K01883	cysteinyl-tRNA synthetase [EC 6.1.1.16]	cellular organisms	cellular organisms
		NODE_3_length_165040_cov_5.28639_48	K01551	arsenite/tail-anchored protein-transporting ATPase [EC 3.6.3.16 3.6.3.-]	cellular organisms	cellular organisms
		NODE_3_length_165040_cov_5.28639_77	no KO assigned	putative DNA methylase (A)	cellular organisms	cellular organisms
		NODE_3_length_165040_cov_5.28639_90	K00926	carbamate kinase [EC 2.7.2.2]	cellular organisms	cellular organisms
		NODE_30_length_7228_cov_1.32728_1	K07464	CRISPR-associated exonuclease Cas4 [EC 3.1.12.1]	cellular organisms	cellular organisms
		NODE_33_length_6473_cov_5.11503_2	K07464	CRISPR-associated exonuclease Cas4 [EC 3.1.12.1]	cellular organisms	cellular organisms
		NODE_4_length_162078_cov_4.66324_113	K00860	adenylylsulfate kinase [EC 2.7.1.25]	cellular organisms	cellular organisms
		NODE_4_length_162078_cov_4.66324_154	K02036	phosphate transport system ATP-binding protein [EC 7.3.2.1]	cellular organisms	cellular organisms
		NODE_4_length_162078_cov_4.66324_156	K02037	phosphate transport system permease protein	cellular organisms	cellular organisms
		NODE_4_length_162078_cov_4.66324_174	K02232	adenosylcobyric acid synthase [EC 6.3.5.10]	cellular organisms	cellular organisms
		NODE_4_length_162078_cov_4.66324_34	no KO assigned	WbqC-like family protein (A)	cellular organisms	cellular organisms
		NODE_4_length_162078_cov_4.66324_36	no KO assigned	hypothetical protein (A)	cellular organisms	cellular organisms
		NODE_4_length_162078_cov_4.66324_42	K01784	UDP-glucose 4-epimerase [EC 5.1.3.2]	cellular organisms	cellular organisms
		NODE_4_length_162078_cov_4.66324_56	no KO assigned	Arsenite permease (A)	cellular organisms	cellular organisms
		NODE_4_length_162078_cov_4.66324_66	no KO assigned	MFS transporter (A)	cellular organisms	cellular organisms
		NODE_5_length_156292_cov_4.79251_123	K04751	nitrogen regulatory protein P-II 1	cellular organisms	cellular organisms
		NODE_5_length_156292_cov_4.79251_149	K01611	S-adenosylmethionine decarboxylase [EC 4.1.1.50]	cellular organisms	cellular organisms
		NODE_5_length_156292_cov_4.79251_30	K14445	solute carrier family 13 (sodium-dependent dicarboxylate transporter), member 2/3/5	cellular organisms	cellular organisms
		NODE_5_length_156292_cov_4.79251_69	no KO assigned	Cyclic 2,3-diphosphoglycerate synthetase (A)	cellular organisms	cellular organisms
		NODE_5_length_156292_cov_4.79251_93	no KO assigned	conserved protein of unknown function (A)	cellular organisms	cellular organisms
		NODE_6_length_120063_cov_4.66275_129	K01588	5-(carboxyamino)imidazole ribonucleotide mutase [EC 5.4.99.18]	cellular organisms	cellular organisms
		NODE_6_length_120063_cov_4.66275_17	K00793	riboflavin synthase [EC 2.5.1.9]	cellular organisms	cellular organisms
		NODE_6_length_120063_cov_4.66275_47	no KO assigned	Dienelactone hydrolase (A)	cellular organisms	cellular organisms
		NODE_6_length_120063_cov_4.66275_95	no KO assigned	Nucleotide pyrophosphatase (A)	cellular organisms	cellular organisms
		NODE_7_length_106275_cov_5.52975_25	no KO assigned	conserved protein of unknown function (A)	cellular organisms	cellular organisms
		NODE_7_length_106275_cov_5.52975_47	K03408	purine-binding chemotaxis protein CheW	cellular organisms	cellular organisms
		NODE_7_length_106275_cov_5.52975_82	K09136	ribosomal protein S12 methylthiotransferase accessory factor	cellular organisms	cellular organisms
		NODE_7_length_106275_cov_5.52975_83	no KO assigned	putative TfuA domain-containing protein (A)	cellular organisms	cellular organisms
		NODE_7_length_106275_cov_5.52975_87	K01619	deoxyribose-phosphate aldolase [EC 4.1.2.4]	cellular organisms	cellular organisms
		NODE_8_length_90820_cov_4.73968_16	no KO assigned	conserved protein of unknown function (A)	cellular organisms	cellular organisms
		NODE_8_length_90820_cov_4.73968_77	K01893	asparaginyl-tRNA synthetase [EC 6.1.1.22]	cellular organisms	cellular organisms
		NODE_9_length_45303_cov_5.22815_22	no KO assigned	putative F420-dependent oxidoreductase (A)	cellular organisms	cellular organisms
		NODE_10_length_27767_cov_5.00627_30	K01250	pyrimidine-specific ribonucleoside hydrolase [EC 3.2.-.-]	Desulfurococcaceae archaeon AG1	Crenarchaeota (TACK group)
		NODE_14_length_13393_cov_6.16772_2	no KO assigned	Glycosyl transferase, group 1 (A)	Euryarchaeota	Euryarchaeota
		NODE_2_length_176141_cov_4.90246_67	K00823	4-aminobutyrate aminotransferase [EC 2.6.1.19]	Euryarchaeota	Euryarchaeota
		NODE_22_length_9626_cov_2.78556_7	no KO assigned	LPS biosynthesis rfbu related protein (A)	Euryarchaeota	Euryarchaeota
		NODE_4_length_162078_cov_4.66324_105	K03168	DNA topoisomerase I [EC 5.6.2.1]	Euryarchaeota	Euryarchaeota
		NODE_4_length_162078_cov_4.66324_125	no KO assigned	hexapeptide repeat-containing transferase (A)	Euryarchaeota	Euryarchaeota
		NODE_4_length_162078_cov_4.66324_130	no KO assigned	hexapeptide repeat-containing transferase (A)	Euryarchaeota	Euryarchaeota
		NODE_4_length_162078_cov_4.66324_51	K07159	uncharacterized protein	Euryarchaeota	Euryarchaeota
		NODE_1_length_278505_cov_5.11482_94	no KO assigned	conserved membrane protein of unknown function (A)	Firmicutes	Firmicutes (Terrabacteria group)
		NODE_3_length_165040_cov_5.28639_132	K03521	electron transfer flavoprotein beta subunit	Halobacteria	Euryarchaeota
		NODE_3_length_165040_cov_5.28639_133	K03522	electron transfer flavoprotein alpha subunit	Halobacteria	Euryarchaeota
		NODE_3_length_165040_cov_5.28639_134	K00313	electron transfer flavoprotein-quinone oxidoreductase [EC 1.5.5.-]	Halobacteria	Euryarchaeota
		NODE_4_length_162078_cov_4.66324_116	K01439	succinyl-diaminopimelate desuccinylase [EC 3.5.1.18]	Halobacteria	Euryarchaeota
		NODE_7_length_106275_cov_5.52975_36	no KO assigned	putative Glycerol-3-phosphate dehydrogenase, anaerobic, C subunit (A)	Halobacteroidaceae	Euryarchaeota
		NODE_8_length_90820_cov_4.73968_70	no KO assigned	pyruvate carboxyltransferase (A)	Ignicoccus	Crenarchaeota (TACK group)
		NODE_6_length_120063_cov_4.66275_35	K22901	tRNA (cytosine40_48-C5)-methyltransferase [EC 2.1.1.-]	Methanocella	Euryarchaeota
		NODE_1_length_278505_cov_5.11482_297	K09137	uncharacterized protein	Methanococcales	Euryarchaeota
		NODE_15_length_13241_cov_1.60378_7	K06885	uncharacterized protein	Methanomicrobia	Euryarchaeota
		NODE_22_length_9626_cov_2.78556_11	no KO assigned	conserved hypothetical protein (A)	Methanomicrobia	Euryarchaeota
		NODE_8_length_90820_cov_4.73968_90	no KO assigned	conserved protein of unknown function (A)	Micrococcales	Actinobacteria (Terrabacteria group)
		NODE_2_length_176141_cov_4.90246_66	no KO assigned	short-chain specific acyl-CoA dehydrogenase (A)	Planctomycetes	Planctomycetes (PVC group)
		NODE_15_length_13241_cov_1.60378_4	K01154	type I restriction enzyme, S subunit [EC 3.1.21.3]	Proteobacteria	Proteobacteria
		NODE_1_length_278505_cov_5.11482_44	K04653	hydrogenase expression/formation protein HypC	Sulfolobaceae	Crenarchaeota (TACK group)
		NODE_1_length_278505_cov_5.11482_45	K04654	hydrogenase expression/formation protein HypD	Sulfolobaceae	Crenarchaeota (TACK group)
		NODE_1_length_278505_cov_5.11482_47	no KO assigned	Aldolase (A)	Sulfolobaceae	Crenarchaeota (TACK group)
		NODE_26_length_9074_cov_5.91248_4	K19115	CRISPR-associated protein Csh2	Sulfolobaceae	Crenarchaeota (TACK group)
		NODE_10_length_27767_cov_5.00627_12	K01338	ATP-dependent Lon protease [EC 3.4.21.53]	TACK group	TACK group
		NODE_3_length_165040_cov_5.28639_141	no KO assigned	UDP-glucose/GDP-mannose family dehydrogenase (A)	TACK group	TACK group
		NODE_8_length_90820_cov_4.73968_84	K11529	glycerate 2-kinase [EC 2.7.1.165]	TACK group	TACK group
		NODE_1_length_278505_cov_5.11482_153	no KO assigned	conserved protein of unknown function (A)	Terrabacteria group	Terrabacteria group
		NODE_4_length_162078_cov_4.66324_131	no KO assigned	hypothetical protein (A)	Thermococcaceae	Euryarchaeota
		NODE_4_length_162078_cov_4.66324_132	no KO assigned	Glutamine--scyllo-inositol transaminase (A)	Thermococcaceae	Euryarchaeota
		NODE_5_length_156292_cov_4.79251_46	K08281	nicotinamidase/pyrazinamidase [EC 3.5.1.19 3.5.1.-]	Thermococcaceae	Euryarchaeota
		NODE_1_length_278505_cov_5.11482_129	no KO assigned	hypothetical protein (A)	Thermoprotei	Crenarchaeota (TACK group)
		NODE_3_length_165040_cov_5.28639_172	K01151	deoxyribonuclease IV [EC 3.1.21.2]	Thermoprotei	Crenarchaeota (TACK group)
		NODE_3_length_165040_cov_5.28639_65	K04564	superoxide dismutase, Fe-Mn family [EC 1.15.1.1]	Thermoprotei	Crenarchaeota (TACK group)
		NODE_5_length_156292_cov_4.79251_127	K01681	aconitate hydratase [EC 4.2.1.3]	Thermoprotei	Crenarchaeota (TACK group)
		NODE_5_length_156292_cov_4.79251_150	K00797	spermidine synthase [EC 2.5.1.16]	Thermoprotei	Crenarchaeota (TACK group)
		NODE_8_length_90820_cov_4.73968_58	K07101	uncharacterized protein	Thermoprotei	Crenarchaeota (TACK group)
		NODE_8_length_90820_cov_4.73968_62	K01934	5-formyltetrahydrofolate cyclo-ligase [EC 6.3.3.2]	Thermoprotei	Crenarchaeota (TACK group)
		NODE_1_length_278505_cov_5.11482_139	K06920	7-cyano-7-deazaguanine synthase [EC 6.3.4.20]	Vulcanisaeta	Crenarchaeota (TACK group)
* Inferred from HGTector2 software
